# Supplementary material for: A Transcriptome Response of Bread Wheat (Triticum aestivum L.) to a 5B Chromosome Substitution from Wild Emmer
Source: Plants (Basel). 2024 May 30;13(11):1514. doi: 10.3390/plants13111514 (PMC11174853; doi:10.3390/plants13111514)
Supplement: Supplementary file 1 [file plants-13-01514-s001.zip]

Archive with 1 entries (1 files):
- SM_Tables.xls
