# Supplementary material for: A Transcriptome Response of Bread Wheat (Triticum aestivum L.) to a 5B Chromosome Substitution from Wild Emmer
Source: Plants (Basel). 2024 May 30;13(11):1514. doi: 10.3390/plants13111514 (PMC11174853; doi:10.3390/plants13111514)
Supplement: Supplementary file 1 [file plants-13-01514-s001.zip › SM_Tables.xls]

## Sheet: Table S1
Gene	DS0_CS0	DS3_CS3	DS9_CS9	DS16_CS16	Chromosome	UniProt ID	Protein	Biological Process (MERC)
T4000006	-0.971986	0	0	0	chr1A	A0A3B5XSS8	Uncharacterized protein	not assigned
T4000010	-0.978626	0	0	0	chr1A	A0A3B5XT07	Uncharacterized protein	not assigned
T4000014	-1.2115	0	0	0	chr1A	A0A3B5XSR6	Uncharacterized protein	not assigned
T4000022	-1.21257	0	0	0	chr1A	A0A3B5XT09	Protein TAR1	not assigned
T4000134	-1.37851	0	0	0	chr1A	A0A3B5XSV3	Glycoside hydrolase family 5 domain-containing protein	not assigned
T4000290	-1.27302	0	-1.07039	0	chr1A	A0A3B5XTI5	DUF6598 domain-containing protein	not assigned
T4000295	-0.901436	0	0	0	chr1A	A0A3B5XTS3	tRNA pseudouridine(55) synthase	RNA processing
T4000357	-1	-1.68158	-1.15985	-1.26481	chr1A	A0A3B5XTX5	Uncharacterized protein	not assigned
T4000390	-1.09954	0	0	0	chr1A	A0A3B5XU35	Mitochondrial import inner membrane translocase subunit	Protein translocation
T4000416	-2.11548	0	0	0	chr1A	A0A3B5XU59	Uncharacterized protein	not assigned
T4000559	-1.20163	0	0	0	chr1A	A0A3B5XUH7	mRNA export factor GLE1	RNA processing
T4000589	-1.16993	0	0	0	chr1A	A0A3B5XVK8	Calreticulin	not assigned
T4000654	-0.915608	0	0	0	chr1A	A0A3B5XUS0	AP2/ERF domain-containing protein	RNA biosynthesis
T4000683	-1	0	0	0	chr1A	A0A3B5XUM0	Ribosome biogenesis regulatory protein	Protein biosynthesis
T4000717	0.932886	0	0	0	chr1A	A0A3B5XVY9	Glycosyltransferases	Cell wall organisation
T4000746	1.12928	-1	0	0	chr1A	A0A8R7JWH5	Isovaleryl-CoA dehydrogenase, mitochondrial	not assigned
T4000759	-0.938599	0	0	0	chr1A	A0A3B5XV57	Tetraspanin	not assigned
T4000784	-1.58496	0	0	0	chr1A	A0A3B5XV83	No apical meristem-associated C-terminal domain-containing protein	not assigned
T4000798	-1.98832	0	-1.41504	0	chr1A	A0A3B5XVA3	Mitochondrial pyruvate carrier	Lipid metabolism
T4000889	1.32193	-1.50901	2.45943	0	chr1A	A0A3B5XVG4	Peroxidase	not assigned
T4000898	-1.09115	0	0	0	chr1A	A0A3B5XWJ5	non-specific serine/threonine protein kinase	Protein modification
T4000899	-0.956057	0	0	0	chr1A	A0A0D3R0L8	non-specific serine/threonine protein kinase	Protein modification
T4000904	1.152	0	0	0	chr1A	A0A3B5XWJ8	Acyl transferase 4	Cell wall organisation
T4000914	1.01886	0	-1.18442	0	chr1A	A0A3B5XVJ7	Uncharacterized protein	not assigned
T4000951	-0.959358	0	0	0	chr1A	A0A3B5XVG1	Carboxypeptidase	Protein homeostasis
T4000973	-0.963474	0	0	0	chr1A	A0A3B5XWS5	General transcription and DNA repair factor IIH helicase subunit XPD	DNA damage response
T4001067	-0.925999	0	0	0	chr1A	A0A3B5XVW0	Scaffold protein Nfu/NifU N-terminal domain-containing protein	Coenzyme metabolism
T4001069	-0.918285	0	0	0	chr1A	A0A8R7P284	Importin subunit alpha	Protein translocation
T4001115	-0.954196	0	0	0	chr1A	A0A3B5XW89	AAA+ ATPase domain-containing protein	not assigned
T4001209	-1.69032	0	0	0	chr1A	A0A3B5XWL5	aspartate--tRNA ligase	Protein biosynthesis
T4001250	-2.08746	0	0	0	chr1A	A0A3B5XWR5	PLAT domain-containing protein	not assigned
T4001260	-1.25376	0	0	0	chr1A	A0A3B5XWI1	Uncharacterized protein	not assigned
T4001261	1.8625	0	0	0	chr1A	A0A3B5XWT1	Ataxin-2 C-terminal domain-containing protein	not assigned
T4001298	-1.07039	0	0	0	chr1A	A0A3B5XWN7	Hypoxanthine phosphoribosyltransferase	Nucleotide metabolism
T4001332	-0.954557	0	0	0	chr1A	A0A8R7P1Y3	Mitochondrial dicarboxylate/tricarboxylate transporter DTC	Lipid metabolism
T4001367	-1.24793	0	0	0	chr1A	M7ZHJ2	non-specific serine/threonine protein kinase	Protein modification
T4001470	-1.20945	-0.925999	0	0	chr1A	A0A3B5XXE8	histone acetyltransferase	not assigned
T4001502	-0.959358	0	0	0	chr1A	A0A3B5XXK5	Macro domain-containing protein	not assigned
T4001520	1.36923	0	0	0	chr1A	A0A3B5XXL3	GS catalytic domain-containing protein	not assigned
T4001565	-1.34792	0	0	-1.37851	chr1A	A0A075VWF2	Cytochrome b559 subunit alpha	Photosynthesis
T4001573	1	0	0	0	chr1A	A0A3B5XXT8	Cellulose synthase	Cell wall organisation
T4001604	-2.19265	0	-2.39232	0.921997	chr1A	A0A3B5XY94	Uncharacterized protein	RNA processing
T4001614	1.05445	0	0	0	chr1A	A0A3B5XXV3	aldehyde oxygenase (deformylating)	Cell wall organisation
T4001633	-0.900464	0	0	0	chr1A	M7ZG69	Pre-mRNA-splicing factor SF2	RNA processing
T4001636	-0.947533	0	0	0	chr1A	A0A3B5XYC4	Uncharacterized protein	not assigned
T4001678	-1.24961	0	0	0	chr1A	A0A3B5XY60	40S ribosomal protein S17	Protein biosynthesis
T4001711	-1.45943	0	0	0	chr1A	A0A3B5XYL1	Carbohydrate kinase PfkB domain-containing protein	Nucleotide metabolism
T4001754	1	1.08746	0	0	chr1A	A0A3B5XYH6	DUF1308 domain-containing protein	not assigned
T4001791	1.41732	0	0	1.15754	chr1A	A0A3B5XYW8	AB hydrolase-1 domain-containing protein	not assigned
T4001802	1.73697	0	0	0	chr1A	A0A3B5XYN7	Uncharacterized protein	not assigned
T4001878	-1.33184	0	0	0	chr1A	A0A3B5XZ78	FLZ-type domain-containing protein	not assigned
T4001892	1.078	0	0	0	chr1A	A0A3B5XZ00	Methionine gamma-lyase	Amino acid metabolism
T4001940	3.42626	0	0	0	chr1A	A0A3B5XZ71	glutathione transferase	Redox homeostasis
T4001972	-0.917538	0	0	0	chr1A	A0A3B5XZA7	Uncharacterized protein	not assigned
T4002020	0.943416	0	0	0	chr1A	A0A3B5XZG5	VHS domain-containing protein	Vesicle trafficking
T4002068	-0.928809	-0.987075	0	0	chr1A	A0A3B5Y040	Cyanobacterial aminoacyl-tRNA synthetase CAAD domain-containing protein	Photosynthesis
T4002145	-1.16993	0	0	0	chr1A	A0A3B5Y0Z1	Cyclin-dependent protein kinase inhibitor	Cell division
T4002203	-0.900464	0	0	0	chr1A	A0A3B6RQ28	FBD domain-containing protein	not assigned
T4002242	-0.963474	0	0	0	chr1A	A0A8R7P254	Casein kinase II subunit beta	Protein modification
T4002265	1.64386	0	0	0	chr1A	A0A3B5Y0H6	AP2/ERF domain-containing protein	not assigned
T4002367	-1.58496	0	0	0	chr1A	A0A3B6AWZ9	Glutathione S-transferase	Redox homeostasis
T4002439	-2.31603	-0.929611	-0.979822	-2.35307	chr1A	A0A8R7K0C8	Lichenase-2	Enzyme classification
T4002451	-2.20945	0	0	0	chr1A	A0A3B5Y1B0	Nitronate monooxygenase domain-containing protein	not assigned
T4002584	1.90689	0	0	0	chr1A	A0A3B5Y1A6	CASP-like protein	not assigned
T4002586	-0.925999	0	0	0	chr1A	A0A3B5Y1R5	J domain-containing protein	not assigned
T4002619	-0.95109	0	0	0	chr1A	A0A3B5Y1Q5	Uncharacterized protein	RNA biosynthesis
T4002673	-1.11548	0	0	0	chr1A	A0A3B5Y2Q7	BZIP domain-containing protein	RNA biosynthesis
T4002705	-1.03242	0	0	0	chr1A	A0A3B5Y1P7	RPA-interacting protein N-terminal domain-containing protein	not assigned
T4002721	-1.02046	0	0	0	chr1A	A0A3B5Y240	PHD finger protein ALFIN-LIKE	Chromatin organisation
T4002752	-1.1375	0	-1.32193	0	chr1A	A0A3B5Y1W5	Bidirectional sugar transporter SWEET	Solute transport
T4002762	-1.28011	0	0	0	chr1A	A0A3B5Y2C5	Bowman-Birk serine protease inhibitors family domain-containing protein	not assigned
T4002793	-1.34104	0	0	0	chr1A	A0A8R7K543	Mitochondrial GTPase 1	Protein biosynthesis
T4002807	-1.04307	0	0	0	chr1A	A0A3B5Y229	Transmembrane protein 18	not assigned
T4002844	0.978626	0	0	0	chr1A	A0A3B5Y2I6	fructose-bisphosphatase	Carbohydrate metabolism
T4002883	-0.900464	0	0	0	chr1A	A0A3B5Y2P3	PH domain-containing protein	not assigned
T4002980	-1	0	0	0	chr1A	A0A3B5Y358	GPN-loop GTPase 3	RNA biosynthesis
T4002983	-1.09226	0	0	0	chr1A	A0A3B5Y2S0	Uncharacterized protein	not assigned
T4003071	-1.16993	0	0	0	chr1A	A0A3B5Y3H9	Ribosomal protein S3	not assigned
T4003106	0.932886	0	1.08746	0	chr1A	A0A341NQD3	NADH dehydrogenase [ubiquinone] 1 alpha subcomplex subunit 1	Cellular respiration
T4003137	-1.52356	0	0	0	chr1A	A0A3B5Y3P1	BZIP domain-containing protein	RNA biosynthesis
T4003155	-1.09954	0	0	0	chr1A	A0A3B5Y3S8	Transcription factor	RNA biosynthesis
T4003160	-1.05445	0	0	0	chr1A	A0A3B5Y3T3	EF-hand domain-containing protein	not assigned
T4003162	-2.22517	-1.85798	0	0	chr1A	A0A3B5Y3A7	Association with the SNF1 complex (ASC) domain-containing protein	Protein modification
T4003212	-1.16993	0	0	0	chr1A	A0A3B5Y3Z4	Ubiquitin-like domain-containing protein	not assigned
T4003218	-1.39232	0	0	0	chr1A	A0A3B5Y403	Structural maintenance of chromosomes protein	Cell division
T4003267	1.078	0	0	0	chr1A	A0A3B5Y444	Glycosyltransferase	Enzyme classification
T4003520	-0.946471	0	0	0	chr1A	A0A3B5Y4G2	Uncharacterized protein	not assigned
T4003613	1.04731	0	0	1.9542	chr1A	A0A3B5Y4R9	Phosphatidic acid phosphatase type 2/haloperoxidase domain-containing protein	not assigned
T4003668	-1.07039	0	0	0	chr1A	M7ZWP0	Uncharacterized protein	not assigned
T4003669	-2.5325	0	0	0	chr1A	A0A3B5Y4W8	6-phosphogluconate dehydrogenase, decarboxylating	Carbohydrate metabolism
T4003708	1	0	0	0	chr1A	A0A3B5Y512	Myb-like domain-containing protein	Chromatin organisation
T4003720	-1.14183	0	0	0	chr1A	A0A3B5Y5J1	Uncharacterized protein	Coenzyme metabolism
T4003724	-1.55943	0	0	0	chr1A	A0A3B5Y533	Vesicle transport v-SNARE N-terminal domain-containing protein	Vesicle trafficking
T4003733	-0.943073	0	0	0	chr1A	A0A3B5Y5M0	START domain-containing protein	not assigned
T4003766	-1.20945	0	0	0	chr1A	A0A3B5Y5Q2	Uncharacterized protein	not assigned
T4003804	-1	0	0	0	chr1A	A0A3B5Y6D2	F-box domain-containing protein	not assigned
T4003877	-1.04439	0	0	0	chr1A	A0A3B5Y631	Sulfhydryl oxidase	Protein modification
T4003927	-1.01963	0	0	0	chr1A	A0A3B5Y682	2Fe-2S ferredoxin-type domain-containing protein	not assigned
T4003937	-1.14684	0	0	0	chr1A	A0A218LW49	Photosystem II protein D1	not assigned
T4003964	-1.03348	0	0	0	chr1A	NA	NA	not assigned
T4003993	-1.23078	0	0	0	chr1A	A0A8R7PUW7	60S ribosomal protein L37a	Protein biosynthesis
T4004007	0.941897	0	0	0	chr1A	A0A3B5Y5V0	UBC core domain-containing protein	not assigned
T4004019	1.26303	0	0	0	chr1A	A0A3B5Y5W6	Ninja-family protein	RNA biosynthesis
T4004116	-1.08746	0	0	0	chr1A	A0A3B5Y6P1	60S ribosomal protein L18a-like protein	not assigned
T4004125	-0.929611	0	-1.50589	0	chr1A	A0A3B5Y7K3	Uncharacterized protein ycf23	not assigned
T4004168	-1.63005	0.943416	1.40439	0	chr1A	A0A3B5Y6V5	Myb-like domain-containing protein	not assigned
T4004177	-1.152	0	0	0	chr1A	A0A3B5Y6E2	Major facilitator superfamily (MFS) profile domain-containing protein	Solute transport
T4004183	-1.02046	0	0	1.09954	chr1A	A0A3B5Y6W5	50S ribosomal protein L12, chloroplastic	Protein biosynthesis
T4004278	-1.45943	0	0	0	chr1A	A0A3B5Y6P8	mitogen-activated protein kinase	Multi-process regulation
T4004377	-1	0	0	0	chr1A	A0A3B5Y8B2	F-box domain-containing protein	not assigned
T4004396	-1.49099	0	0	0	chr1A	A0A3B5Y719	Uncharacterized protein	not assigned
T4004586	-1.32193	0	0	0	chr1A	A0A3B5Y8V7	UDP-glucose 4-epimerase	Carbohydrate metabolism
T4004676	-1.17585	0	0	0	chr1B	A0A3B5YPW0	TATA box binding protein associated factor (TAF) histone-like fold domain-containing protein	RNA biosynthesis
T4004693	1.51785	0	0	1.07276	chr1B	A0A3B5YPX8	Leucine-rich repeat-containing N-terminal plant-type domain-containing protein	not assigned
T4004862	-1.05889	0	0	0	chr1B	A0A3B5YRE5	Uncharacterized protein	Enzyme classification
T4005011	-0.902703	0	0	0	chr1B	A0A3B5YS45	Uncharacterized protein	Solute transport
T4005037	1.47393	0	0	0	chr1B	A0A3B5YS75	Uncharacterized protein	not assigned
T4005045	-0.932886	0	0	0	chr1B	A0A3B5YR65	Pectin acetylesterase	Cell wall organisation
T4005052	-1.10692	0	0	0	chr1B	A0A3B5YR79	Uncharacterized protein	not assigned
T4005055	-1.16993	0	0	0	chr1B	A0A3B5YQZ1	Uncharacterized protein	not assigned
T4005061	-0.925999	0	0	0	chr1B	A0A3B5YSA5	KEN domain-containing protein	not assigned
T4005062	-1	0	0	0	chr1B	A0A3B5YR88	Uncharacterized protein	not assigned
T4005127	-1.078	0	0	0	chr1B	A0A3B5YR59	RING-type domain-containing protein	Protein homeostasis
T4005201	-1.36257	0	0	0	chr1B	A0A3B5YRP5	Uncharacterized protein	Solute transport
T4005228	1	1.72583	0	0	chr1B	A0A3B5YRI3	Cation-transporting P-type ATPase N-terminal domain-containing protein	Solute transport
T4005399	-1.04731	0	0	0	chr1B	W5ABU9	AP2/ERF domain-containing protein	RNA biosynthesis
T4005490	-1.05063	0	0	0	chr1B	A0A3B5YTN1	Protein kinase domain-containing protein	Protein modification
T4005527	1.11211	0	0	1.12676	chr1B	A0A3B5ZPA6	C3H1-type domain-containing protein	RNA processing
T4005595	-1	0	0	0	chr1B	A0A3B5YSL8	Uncharacterized protein	not assigned
T4005619	1.16993	0	0	0	chr1B	A0A3B5YTT9	Peroxidase	not assigned
T4005650	1.74474	0	0	0	chr1B	A0A1D5S3R9	Uncharacterized protein	not assigned
T4005747	-0.906891	0	0	0	chr1B	A0A077RU49	Uncharacterized protein	not assigned
T4005751	-0.932886	0	0	0	chr1B	A0A3B5YTH7	PDZ domain-containing protein	Protein homeostasis
T4005865	-0.908852	0	0	0	chr1B	A0A1D5SLI4	40S ribosomal protein S4	Protein biosynthesis
T4005898	-1.07039	0	0	0	chr1B	A0A3B6SF71	Uncharacterized protein	Enzyme classification
T4005935	-1.14684	0	0	0	chr1B	A0A3B5YTQ8	Uncharacterized protein	not assigned
T4005963	-0.963474	0	0	0	chr1B	A0A3B5YTU2	DUF6598 domain-containing protein	not assigned
T4005984	-1	0	0	0	chr1B	A0A3B5YTX0	Transcription initiation factor TFIID subunit 13	RNA biosynthesis
T4006054	1.30485	-1	0	0	chr1B	A0A3B5YUH5	Ataxin-2 C-terminal domain-containing protein	not assigned
T4006073	-1.24793	0	0	0	chr1B	A0A3B5YUJ4	Uncharacterized protein	Phytohormone action
T4006074	-1.22239	0	0	0	chr1B	A0A3B5YVA8	Uncharacterized protein	Enzyme classification
T4006122	1.16993	0	0	0	chr1B	A0A3B5YVH3	PRA1 family protein	Vesicle trafficking
T4006158	-1.09954	0	0	0	chr1B	A0A3B5YUH4	JmjC domain-containing protein	Chromatin organisation
T4006233	-0.904843	0	0	0	chr1B	A0A3B5YUS3	GOLD domain-containing protein	not assigned
T4006248	-1	0	0	0	chr1B	A0A3B5YUV5	BGGP Beta-1-3-galactosyl-O-glycosyl-glycoprotein	not assigned
T4006293	-1.07039	0	0	0	chr1B	A0A3B5YVF0	ARID domain-containing protein	RNA biosynthesis
T4006297	-1.22239	0	0	0	chr1B	A0A3B5YWE6	CHY-type domain-containing protein	not assigned
T4006370	-1	0	0	0	chr1B	A0A3B5YV96	Uncharacterized protein	not assigned
T4006375	1.66985	0	-0.941106	2.09311	chr1B	A0A3B5YVA1	Cellulose synthase	Cell wall organisation
T4006513	-1.07039	0	0	0	chr1B	A0A3B5YVT4	Protein FLX-like 3	not assigned
T4006639	-1	0	0	0	chr1B	A0A3B5YWB3	D-isomer specific 2-hydroxyacid dehydrogenase NAD-binding domain-containing protein	RNA processing
T4006661	1.52356	0	0	0	chr1B	A0A3B5YXR1	Glutathione S-transferase	Redox homeostasis
T4006783	-1.1304	0	1.72247	0	chr1B	A0A3B5YWR8	Mitochondrial carnitine/acylcarnitine carrier-like protein	Solute transport
T4006828	-0.925999	0	0	0	chr1B	A0A3B5YXA6	Protein kinase domain-containing protein	Enzyme classification
T4006834	0.938599	0	0	0	chr1B	A0A3B5YWX7	50S ribosomal protein L35	not assigned
T4006864	-1.16993	0	0	0	chr1B	A0A3B5YXE7	Helicase ATP-binding domain-containing protein	not assigned
T4006961	-1.16227	0	0	0	chr1B	A0A3B5YXE3	Clathrin/coatomer adaptor adaptin-like N-terminal domain-containing protein	Vesicle trafficking
T4006994	-0.976021	0	-0.925999	0	chr1B	A0A3B5YXI8	Beta-amylase	Carbohydrate metabolism
T4007000	-1	0	0	0	chr1B	A0A3B5YXJ8	Mediator of RNA polymerase II transcription subunit 31	RNA biosynthesis
T4007009	-1.06413	0	0	0	chr1B	A0A3B5YXY7	Anaphase-promoting complex subunit 4-like WD40 domain-containing protein	Cell division
T4007010	-0.989658	0	0	0	chr1B	A0A3B5YXZ2	Palmitoyl-protein thioesterase 1	Protein modification
T4007123	-1	0	0	0	chr1B	A0A3B5YXZ9	protein-serine/threonine phosphatase	Protein modification
T4007150	-1.28951	0	0	0	chr1B	A0A3B5YZF6	RRM domain-containing protein	RNA processing
T4007205	-1.32837	-1.45943	0	-2.60881	chr1B	A0A8R7K0C8	Lichenase-2	Enzyme classification
T4007227	-0.906891	0	0	0	chr1B	A0A3B6LVZ1	INO80 complex subunit B-like conserved region domain-containing protein	Chromatin organisation
T4007246	-1.16746	0	0	0	chr1B	A0A3B5YYB6	Annexin	not assigned
T4007252	-0.932886	0	1	0	chr1B	A0A3B5YZH9	MHD domain-containing protein	Vesicle trafficking
T4007280	-1.01838	0	0	0	chr1B	A0A3B5YYV0	G domain-containing protein	Cell division
T4007331	-1.04182	0	0	0	chr1B	A0A3B5YYL5	Cyclin	Cell division
T4007332	-1	0	0	0	chr1B	A0A3B5YYQ1	BTB domain-containing protein	Protein homeostasis
T4007476	-0.95109	0	0	0	chr1B	A0A3B5Z0K9	Amino acid transporter transmembrane domain-containing protein	Solute transport
T4007535	1.73697	0	0	0	chr1B	A0A3B5YZS3	Uncharacterized protein	not assigned
T4007558	2.71425	0	0	-0.943416	chr1B	A0A3B5YZU8	fructose-bisphosphatase	Carbohydrate metabolism
T4007638	-0.970854	0	0	0	chr1B	A0A3B5YZS1	uracil phosphoribosyltransferase	Nucleotide metabolism
T4007654	-0.900464	0	0	0	chr1B	A0A3B5YZT5	Uncharacterized protein	not assigned
T4007694	-1.75489	0	-2.24793	0	chr1B	W5AGJ5	Uncharacterized protein	not assigned
T4007718	-1.16993	0	0	-0.932886	chr1B	A0A3B5Z019	Uncharacterized protein	not assigned
T4007813	-1	0	0	0	chr1B	A0A3B5Z1F2	DUF6598 domain-containing protein	not assigned
T4007814	1	0	0	0	chr1B	A0A3B5Z0B7	Myb/SANT-like domain-containing protein	not assigned
T4007868	1.22239	0	0	0	chr1B	A0A3B5Z0J6	Protein LURP-one-related 8	not assigned
T4007998	1.45943	0	0	0	chr1B	A7XA01	AP2/ERF domain-containing protein	RNA biosynthesis
T4008077	1.35364	0	0	0	chr1B	A0A3B5Z174	Acylamino-acid-releasing enzyme N-terminal domain-containing protein	not assigned
T4008240	-0.91427	0	0	0	chr1B	A0A3B5Z1Q4	Trehalose 6-phosphate phosphatase	Enzyme classification
T4008274	-1.12338	0	0	0	chr1B	A0A3B5Z1U5	Uncharacterized protein	not assigned
T4008279	-1.28951	0	0	0	chr1B	A0A3B5Z1V3	Protein cereblon	Protein homeostasis
T4008442	0.943416	0	-0.925999	0	chr1B	A0A3B5Z3U8	Calcineurin B-like protein	Multi-process regulation
T4008480	1.05889	0	0	0	chr1B	A0A3B5Z3L7	protein-serine/threonine phosphatase	Phytohormone action
T4008498	-1.078	0	0	0	chr1B	A0A3B5Z412	phosphoribosylformylglycinamidine synthase	Nucleotide metabolism
T4008552	-1.3356	0	0	0	chr1B	A0A3B5Z3T0	Uncharacterized protein	not assigned
T4008564	-1.15754	0	0	0	chr1B	A0A3B5Z3U4	Uncharacterized protein	not assigned
T4008604	-0.932886	0	0	0	chr1B	A0A3B5Z4B9	Phosphatidic acid phosphatase type 2/haloperoxidase domain-containing protein	not assigned
T4008610	-1.24793	0	0	0	chr1B	A0A3B5Z2Y1	Uncharacterized protein	Photosynthesis
T4008613	-1.14728	-0.927488	-1.26894	0	chr1B	A0A341PR22	Methyltransferase type 11 domain-containing protein	not assigned
T4008627	-0.928917	0	0	0	chr1B	A0A3B5Z3D6	Hexosyltransferase	not assigned
T4008739	-1.03797	0	0	0	chr1B	A0A3B5Z4F4	Protein kinase domain-containing protein	Enzyme classification
T4008796	-1.06413	0	0	0	chr1B	A0A3B5Z505	Pentacotripeptide-repeat region of PRORP domain-containing protein	not assigned
T4008808	-1.12199	0	0	0	chr1B	A0A3B6PPP4	ZAC	Vesicle trafficking
T4008869	-1.02237	0	0	0	chr1B	A0A3B5Z3S2	60S ribosomal protein L37a	Protein biosynthesis
T4008926	1	0	0	0	chr1B	A0A3B5Z3X3	Uncharacterized protein	not assigned
T4008968	-1.87447	0	0	0	chr1B	A0A3B5Z5G9	F-box domain-containing protein	not assigned
T4009040	-0.900464	0	0	0	chr1B	A0A3B5Z497	Uncharacterized protein ycf23	not assigned
T4009073	-1	0	0	0	chr1B	A0A3B5Z5S3	Chloroplast protein HCF243	Photosynthesis
T4009077	-1	0	0	0	chr1B	A0A3B5Z4E0	Ribosomal protein S10 domain-containing protein	Protein biosynthesis
T4009088	1.05585	0	1.47393	0	chr1B	A0A3B5Z5U8	Subtilisin-like protease	not assigned
T4009100	-1.32193	0	1.90689	0	chr1B	A0A3B5Y6V5	Myb-like domain-containing protein	not assigned
T4009217	1.58496	0	0	0	chr1B	A0A3B5Z576	EF-hand domain-containing protein	Multi-process regulation
T4009251	-1.05889	0	0	0	chr1B	A0A3B5Z5B4	Glucose-1-phosphate adenylyltransferase	Carbohydrate metabolism
T4009310	-1.9542	0	0	0	chr1B	A0A3B5Z544	F-box domain-containing protein	not assigned
T4009331	-1	0	0	0	chr1B	A0A3B5Z6J1	Uncharacterized protein	not assigned
T4009336	-1	0	0	0	chr1B	A0A3B5Z588	Uncharacterized protein	not assigned
T4009361	-1.2115	0	0	0	chr1B	A0A3B5Z5P8	CTP synthase	Nucleotide metabolism
T4009528	-0.917538	0	0	0	chr1B	A0A3B5Z5T2	PWWP domain-containing protein	Chromatin organisation
T4009766	1.16993	0	0	0	chr1D	A0A3B5ZMF7	NADH:flavin oxidoreductase/NADH oxidase N-terminal domain-containing protein	Enzyme classification
T4009783	-1.11548	0	0	0	chr1D	D0QEJ4	Protein kinase domain-containing protein	Enzyme classification
T4009808	-0.903785	0	0	0	chr1D	A0A3B6MWE4	C2 domain-containing protein	External stimuli response
T4009917	1.08746	0	0	0	chr1D	A0A3B5ZMS7	Subtilisin-chymotrypsin inhibitor-2A	Protein homeostasis
T4010130	-1.16046	0	0	0	chr1D	A0A3B5ZNE2	Protein-tyrosine-phosphatase MKP1	Protein modification
T4010135	1	0	0	0	chr1D	A0A3B5YRG3	Dehydroascorbate reductase	Redox homeostasis
T4010288	-1.05063	0	0	0	chr1D	A0A3B5ZPF9	Ribosome biogenesis regulatory protein	Protein biosynthesis
T4010357	-1.14684	0	0	0	chr1D	A0A3B5ZQW0	Uncharacterized protein	RNA biosynthesis
T4010395	-1.58496	0	0	0	chr1D	A0A3B5ZP99	DUF3741 domain-containing protein	not assigned
T4010503	-0.932886	-1.35614	0	0	chr1D	A0A3B5ZPM2	non-specific serine/threonine protein kinase	Protein modification
T4010507	-1.51096	-1.11247	0	0	chr1D	A0A3B5ZR68	non-specific serine/threonine protein kinase	Protein modification
T4010514	-1.62449	0	0	0.90414	chr1D	A0A3B5ZPP0	Reticulon-like protein	Cell division
T4010523	1.40956	0	-1.07247	0	chr1D	A0A1D5S3R9	Uncharacterized protein	not assigned
T4010586	1.1375	0	0	0	chr1D	A0A3B5ZQF3	AAA+ ATPase domain-containing protein	not assigned
T4010624	-0.956931	0	0	0	chr1D	A0A3B5ZQJ3	4-hydroxy-tetrahydrodipicolinate reductase	Amino acid metabolism
T4010627	0.970854	0	0	0	chr1D	Q8GTC0	glutathione transferase	Redox homeostasis
T4010636	-1.08049	0	0	0	chr1D	A0A3B5ZQK3	glutathione transferase	Redox homeostasis
T4010649	-0.977008	0	0	0	chr1D	A0A3B6B204	Ribosomal protein L23/L25 N-terminal domain-containing protein	Protein biosynthesis
T4010736	-1	0	0	0	chr1D	A0A3B5YTR7	GATA-type domain-containing protein	RNA biosynthesis
T4010799	1.2091	1.07039	0	0	chr1D	A0A3B6A2L2	Cytochrome P450	Enzyme classification
T4010870	1.12553	0	0	0	chr1D	A0A3B5ZQU7	Uncharacterized protein	not assigned
T4010944	-1.28951	0	0	0	chr1D	A0A3B5ZSP8	Uncharacterized protein	Cytoskeleton organisation
T4010955	-1.16993	0	0	0	chr1D	A0A3B5ZSR3	Bidirectional sugar transporter SWEET	Solute transport
T4010964	-1.01937	0	0	0	chr1D	A0A3B5ZR64	NFACT RNA-binding domain-containing protein	not assigned
T4010988	1.02106	0	0	0	chr1D	A0A3B5ZT01	60S ribosomal protein L11	Protein biosynthesis
T4011032	-1.21573	0	0	0	chr1D	A0A3B5ZRD5	Uncharacterized protein	not assigned
T4011042	1	0	0	0	chr1D	A0A3B5ZRF0	DUF4283 domain-containing protein	not assigned
T4011060	-1	0	0	0	chr1D	A0A3B5ZRY3	RNA uridylyltransferase	RNA processing
T4011061	1	0	0	0	chr1D	A0A3B5ZT77	Uncharacterized protein	not assigned
T4011062	-1	0	0	0	chr1D	A0A3B5ZRG0	RING-type E3 ubiquitin transferase	Protein homeostasis
T4011102	-1.24793	0	0	0	chr1D	A0A3B6D916	Patatin	not assigned
T4011106	1.58496	0	0	0	chr1D	A0A8R7P2H8	Ras-related protein Rab11D	Vesicle trafficking
T4011145	-1.48543	0	0	0	chr1D	A0A3B5ZRS8	ARID domain-containing protein	RNA biosynthesis
T4011155	-1.47805	0	0	0	chr1D	A0A3B5ZRT8	CHY-type domain-containing protein	Protein homeostasis
T4011196	-1.32193	0	0	0	chr1D	A0A3B5ZTI9	Ribosomal protein L32	Protein biosynthesis
T4011228	-0.932886	0	0	0	chr1D	A0A3B5ZTT7	Uncharacterized protein	not assigned
T4011257	0.906891	0	0	0	chr1D	A0A3B5ZSN6	Long-chain-alcohol oxidase	Cell wall organisation
T4011288	-1.36678	0	0	-1.20163	chr1D	W4ZZG6	Cytokinin riboside 5'-monophosphate phosphoribohydrolase	Phytohormone action
T4011300	0.983512	0	0	0	chr1D	A0A3B5ZSA5	Uncharacterized protein	not assigned
T4011351	1.55639	0	0	0	chr1D	A0A3B5ZU62	K Homology domain-containing protein	not assigned
T4011353	-1.32193	0	0	0	chr1D	A0A3B5ZSJ3	RING-type E3 ubiquitin transferase	RNA processing
T4011400	1.16993	0	0	0	chr1D	A0A3B5ZUI5	Ribosomal protein S18	Protein biosynthesis
T4011420	-0.973033	0	0	0	chr1D	A0A3B6MJQ3	Protein kinase domain-containing protein	Enzyme classification
T4011518	-1.09954	0	0	0	chr1D	A0A3B5ZT47	Auxin-responsive protein SAUR32	not assigned
T4011535	-1.24393	0	0	0	chr1D	A0A3B5ZUW8	Uncharacterized protein	not assigned
T4011555	-1.24793	0	0	0	chr1D	A0A3B5Z3W1	ATP synthase subunit C, plastid	not assigned
T4011559	-1.00352	0	0	0	chr1D	A0A3B5ZTT4	Uncharacterized protein	not assigned
T4011562	-1.85798	0	0	0	chr1D	A0A3B5ZTA9	30S ribosomal protein S15, chloroplastic	Protein biosynthesis
T4011568	1.32193	0	0	0	chr1D	A0A3B5ZTA5	Methionine gamma-lyase	Amino acid metabolism
T4011569	-1.04731	0	0	0	chr1D	A0A3B6QF20	PB1 domain-containing protein	not assigned
T4011662	1.35364	-1.06413	1.52356	0	chr1D	A0A3B5ZVA5	Membrane-associated kinase regulator 6	not assigned
T4011734	1.02975	0	0	0	chr1D	A0A3B5ZTY6	50S ribosomal protein L35	not assigned
T4011740	1.1375	0	0	0	chr1D	A0A8R7K0I1	ADP-ribosylation factor	not assigned
T4011747	1.43296	0	0	0	chr1D	A0A3B5ZU02	Uncharacterized protein	not assigned
T4011779	-1.19794	0	0	0	chr1D	A0A3B5ZVU4	50S ribosomal protein L22, chloroplastic	Protein biosynthesis
T4011803	-0.917538	0	0	0	chr1D	A0A3B5ZU75	Uncharacterized protein	Protein homeostasis
T4011815	-1.03242	0	0	0	chr1D	A0A3B5ZU74	Magnesium transporter	Solute transport
T4011896	-1.16794	0	0	0	chr1D	A0A3B5YYP4	Casein kinase II subunit beta	Protein modification
T4011926	1.32193	0	-1.45943	1.06711	chr1D	A0A3B5ZWC8	68 kDa protein HP68	Protein biosynthesis
T4011936	-1.08746	0	0	0	chr1D	A0A3B5ZWD6	Major facilitator superfamily (MFS) profile domain-containing protein	Solute transport
T4011941	-1.5025	0	0	0	chr1D	A0A3B5ZWC5	leucine--tRNA ligase	Protein biosynthesis
T4011988	-0.925999	0	0	0	chr1D	A0A3B5ZUU7	RanBD1 domain-containing protein	Protein translocation
T4011992	-1.08092	0	-0.91983	0	chr1D	A0A3B5ZVC8	AMP deaminase	Nucleotide metabolism
T4012003	-1	0	0	0	chr1D	A0A3B5ZVE3	Pentacotripeptide-repeat region of PRORP domain-containing protein	not assigned
T4012021	-0.938599	0	0	0	chr1D	A0A3B5Y0J8	Serine/threonine-protein kinase TOR	Multi-process regulation
T4012092	-1.95623	0	0	-2.94292	chr1D	A0A8R7K0C8	Lichenase-2	Enzyme classification
T4012137	-0.958352	0	0	0	chr1D	A0A3B5ZVX1	NAD-dependent epimerase/dehydratase domain-containing protein	Lipid metabolism
T4012154	-0.936806	0	0	0	chr1D	A0A3B5ZVY1	Protein kinase domain-containing protein	Cell division
T4012159	-0.982298	0	0	0	chr1D	A0A3B5ZX68	G domain-containing protein	Cell division
T4012168	1.30485	0	0	0	chr1D	A0A3B5ZX64	RING-type E3 ubiquitin transferase	Phytohormone action
T4012200	1.08746	0	0	0	chr1D	A0A3B5ZXA9	CASP-like protein	not assigned
T4012219	-0.963474	0	0	0	chr1D	A0A3B5ZVN6	Dienelactone hydrolase domain-containing protein	not assigned
T4012300	-0.943416	0	0	0	chr1D	A0A3B5ZWC9	Inosine/uridine-preferring nucleoside hydrolase domain-containing protein	Nucleotide metabolism
T4012410	1.64386	0	0	0	chr1D	Q43663	Bowman-Birk serine protease inhibitors family domain-containing protein	not assigned
T4012435	-1.63227	-1.848	0	0	chr1D	A0A3B5ZXZ8	NmrA-like domain-containing protein	Secondary metabolism
T4012462	1.91427	1.45943	0	0	chr1D	A0A3B5ZWF4	Uncharacterized protein	not assigned
T4012488	-1.05772	0	0	0	chr1D	A0A3B5ZWI9	fructose-bisphosphatase	Carbohydrate metabolism
T4012578	-1.26303	0	0	0	chr1D	A0A3B5ZXE8	50S ribosomal protein L17	Protein biosynthesis
T4012629	-1.08746	0	-0.902703	0	chr1D	A0A3B5ZX43	Rab-GAP TBC domain-containing protein	Vesicle trafficking
T4012805	-1.16993	0	0	0	chr1D	A0A3B5ZXL7	BZIP domain-containing protein	RNA biosynthesis
T4012820	-1.16993	0	0	0	chr1D	A0A3B5ZXN6	Transcription factor	RNA biosynthesis
T4012866	-0.932886	0	0	0	chr1D	A0A3B5ZXT5	Coiled-coil domain-containing protein 16	not assigned
T4012904	0.906891	0	0	0	chr1D	A7XA03	AP2/ERF domain-containing protein	RNA biosynthesis
T4012958	-1.03242	0	0	0	chr1D	A0A3B5ZZR5	SHSP domain-containing protein	Protein homeostasis
T4013084	-1.2854	0	0	0	chr1D	A0A3B5ZYH2	Mic1 domain-containing protein	not assigned
T4013169	-1.39232	0	0	0	chr1D	A0A3B5ZYT0	Plant-specific domain TIGR01615 family protein	not assigned
T4013197	-1	0	0	0	chr1D	A0A3B6A0L8	Auxin-responsive protein	Phytohormone action
T4013206	0.906891	0	0	0	chr1D	A0A3B6A0Q5	ATP-dependent 6-phosphofructokinase	Cellular respiration
T4013368	1	0	0	0	chr1D	A0A3B6A029	WRKY domain-containing protein	RNA biosynthesis
T4013375	1.08746	0	0	0	chr1D	A0A3B5Y4Y5	Sulfotransferase	Enzyme classification
T4013422	-1.08616	-0.925395	0	0	chr1D	A0A3B5ZZM9	Uncharacterized protein	Coenzyme metabolism
T4013430	-0.932886	0	0	0	chr1D	A0A3B5ZZN8	DUF1639 domain-containing protein	not assigned
T4013541	-1	0	0	0	chr1D	A0A3B6A052	Uncharacterized protein	not assigned
T4013566	-1.08406	0	0	0	chr1D	A0A3B6A077	CRM domain-containing protein	not assigned
T4013631	-1.22239	0	0	0	chr1D	A0A3B6A1X9	Uncharacterized protein	not assigned
T4013788	-0.938599	0	0	0	chr1D	A0A3B6A2B0	Uncharacterized protein	RNA processing
T4013806	1.55639	0.938599	0	0	chr1D	A0A1D5SRX8	60S ribosomal protein L18a	Protein biosynthesis
T4013824	-1.05889	0	-1	0.906891	chr1D	A0A3B6A2T2	RimM N-terminal domain-containing protein	not assigned
T4013841	-1.19265	0	0	0	chr1D	A0A3B6A2U8	Uncharacterized protein	not assigned
T4013886	-1.51785	-1.8606	-1.36565	0	chr1D	A0A3B6A2M8	50S ribosomal protein L12, chloroplastic	Protein biosynthesis
T4013897	0.932886	0	0	0	chr1D	A0A3B6A1A1	Uncharacterized protein	Enzyme classification
T4014071	-0.914706	0	0	0	chr1D	A0A8R7TBC5	Mitochondrial adenine nucleotide transporter ADNT1	Solute transport
T4014102	-1.34104	2	0	0	chr1D	A0A3B6A3M6	SET domain-containing protein	RNA biosynthesis
T4014108	-0.942285	0	0	0	chr1D	A0A3B5ZTA4	50S ribosomal protein L22, chloroplastic	Protein biosynthesis
T4014243	3.30581	0	2.45943	0	chr1D	A0A3B6A2R6	Flavonoid 3'-hydroxylase	Secondary metabolism
T4014261	-1.11548	0	0	0	chr1D	A0A3B6A431	NLE domain-containing protein	Protein biosynthesis
T4014273	-1.71882	0.947533	0	0	chr1D	A0A3B6A3T6	Structural maintenance of chromosomes protein 5	DNA damage response
T4014536	-0.943416	0	0	0	chr2A	A0A3B6AQ29	Formamidopyrimidine-DNA glycosylase catalytic domain-containing protein	DNA damage response
T4014575	-1.27302	0	0	0	chr2A	A0A3B6AQL7	Tyrosine-protein kinase ephrin type A/B receptor-like domain-containing protein	not assigned
T4014577	2.04439	0	0.929611	0	chr2A	A0A3B6APS2	Chalcone synthase	Secondary metabolism
T4014608	1.58496	0	0	0	chr2A	A0A3B6U377	Glycosyltransferase	Enzyme classification
T4014617	-1	0	0	0	chr2A	A0A3B6APD7	Glycosyltransferase	Enzyme classification
T4014628	-0.961526	0	0	0	chr2A	A0A3B6APF2	NB-ARC domain-containing protein	not assigned
T4014689	-0.900464	0	0	0	chr2A	A0A3B6APK5	Uncharacterized protein	Photosynthesis
T4014716	-1.06413	0	0	0	chr2A	A0A3B6AQJ1	4-hydroxy-7-methoxy-3-oxo-3,4-dihydro-2H-1,4-benzoxazin-2-yl glucosidebeta-D-glucosidase	Cell wall organisation
T4014722	-1	0	0	0	chr2A	A0A3B6AQ68	C3H1-type domain-containing protein	RNA processing
T4014749	-1.0156	0	0	0	chr2A	A0A1D5UVY7	Amidase domain-containing protein	not assigned
T4014755	-1.03953	0	0	0	chr2A	A0A1D5UUJ3	Genome assembly, chromosome: II	not assigned
T4015017	-1.19994	0	0	0	chr2A	A0A3B6ARD4	RING-type domain-containing protein	Vesicle trafficking
T4015052	-1.22239	0	0	0	chr2A	A0A3B6AQK3	Glucose-6-phosphate 1-dehydrogenase	Carbohydrate metabolism
T4015179	-1.06413	0	0	0	chr2A	A0A3B6ASE7	Protein kinase domain-containing protein	Protein modification
T4015330	-1	0	0	0	chr2A	A0A3B6ASD5	U1-type domain-containing protein	not assigned
T4015361	-1.078	0	1	0	chr2A	A0A3B6ASJ2	Thioredoxin domain-containing protein	Redox homeostasis
T4015369	-1.37851	0	0	0	chr2A	A0A3B6ASK2	NAC domain-containing protein	RNA biosynthesis
T4015454	-1	0	-1.09516	0	chr2A	A0A3B6ATQ1	Ribosomal protein L18e/L15P domain-containing protein	Protein biosynthesis
T4015462	-0.901436	0	0	0	chr2A	A0A3B6ASI2	Uncharacterized protein	RNA biosynthesis
T4015471	-1	0	0	1.078	chr2A	A0A3B6ASJ1	DUF6598 domain-containing protein	not assigned
T4015504	-1	0	1.39232	0	chr2A	A0A3B6ASM9	Flowering-promoting factor 1-like protein 5	not assigned
T4015612	-1.24393	0	-1.078	0	chr2A	M7YEV6	Uncharacterized protein	RNA processing
T4015631	-1.32193	0	0	1.05445	chr2A	A0A3B6AUB2	Adenosine deaminase domain-containing protein	Nucleotide metabolism
T4015637	-1.85798	0	0	0	chr2A	A0A3B6ASI4	Pseudouridine synthase RsuA/RluA-like domain-containing protein	RNA processing
T4015672	-1.24101	0	0	0	chr2A	A0A3B6ATL9	30S ribosomal protein S9	Protein biosynthesis
T4015730	-1	0	0	0	chr2A	A0A3B6ASV5	Myb/SANT-like domain-containing protein	not assigned
T4015744	1	0	0	0	chr2A	A0A3B6ATV4	Uncharacterized protein	not assigned
T4015776	-0.961526	0	0	0	chr2A	A0A3B6ATY4	F-box domain-containing protein	not assigned
T4015787	1.06413	0	0	0	chr2A	A0A3B6AUG0	Alpha/beta hydrolase fold-3 domain-containing protein	not assigned
T4015848	1	0	0	0	chr2A	J7JUM4	t-SNARE coiled-coil homology domain-containing protein	Vesicle trafficking
T4015875	2.04439	0	0	0	chr2A	A0A3B6ATB1	Cytochrome P450	Enzyme classification
T4015889	-1.24793	0	0	0	chr2A	A0A3B6AUS0	Uncharacterized protein	Vesicle trafficking
T4015916	-1.2115	0	0	0	chr2A	A0A3B6AUE4	RRM domain-containing protein	RNA processing
T4015919	1.58496	0	0	0	chr2A	A0A3B6AU10	EF-hand domain-containing protein	not assigned
T4015929	-0.970854	0	0	0	chr2A	A0A3B6AUX0	ECR promoter-binding MYB transcription factor 1A	RNA biosynthesis
T4015942	3.04439	0	0	0	chr2A	A0A3B6ATI7	Subtilisin-chymotrypsin inhibitor-2A	Protein homeostasis
T4015945	1	0	0	0	chr2A	A0A3B6AUI2	Uncharacterized protein	not assigned
T4015968	-1.16993	0	0	0	chr2A	M7ZC57	Uncharacterized WD repeat-containing protein C2A9.03	Protein homeostasis
T4015991	-1.06817	0	0	0	chr2A	A0A2X0SLI3	40S ribosomal protein S6	Protein biosynthesis
T4016048	1.16993	-1	0	0	chr2A	A0A3B6AVA6	SPX domain-containing protein	Nutrient uptake
T4016065	-0.917538	0	0	0	chr2A	A0A3B6AUX3	DNA-directed RNA polymerase III subunit	RNA biosynthesis
T4016114	1.35364	0	0	0	chr2A	A0A3B6AU36	Probable 6-phosphogluconolactonase	Carbohydrate metabolism
T4016185	-1.1745	0	0	0	chr2A	A0A3B6AVC4	DUF3082 domain-containing protein	not assigned
T4016222	-1.71989	0	0	0	chr2A	A0A3B6AVF9	Uncharacterized protein	not assigned
T4016237	-1.03747	0	0	0	chr2A	A0A3B6AV39	Geranylgeranyl pyrophosphate synthase	Secondary metabolism
T4016314	-1	0	0	0	chr2A	A0A3B6AVS7	Peptidase A1 domain-containing protein	Protein homeostasis
T4016344	-1	0	0	0	chr2A	A0A3B6AWC5	SANT domain-containing protein	Chromatin organisation
T4016348	1.1375	0	0	0	chr2A	A0A8R7TFD8	Exocyst component Exo84 C-terminal domain-containing protein	Vesicle trafficking
T4016389	-1.37551	0	0	0	chr2A	A0A3B6AWZ1	Chlorophyll a-b binding protein, chloroplastic	Photosynthesis
T4016405	-1.12553	0	0	0	chr2A	A0A3B6AX05	3'(2'),5'-bisphosphate nucleotidase	not assigned
T4016440	2.24793	0	0	0	chr2A	A0A3B6AWP0	GRF-type domain-containing protein	not assigned
T4016477	-1.14684	0	0	0	chr2A	A0A3B6AWE7	Uncharacterized protein	not assigned
T4016521	-1.26303	0	0	0	chr2A	A0A3B6AWJ1	NUC153 domain-containing protein	not assigned
T4016525	-0.900464	0	0	0	chr2A	A0A3B6AXH0	Uncharacterized protein	not assigned
T4016544	-1.42626	0	-1.078	0	chr2A	A0A3B6AX21	Uncharacterized protein	not assigned
T4016565	2.04439	0	0	1.32193	chr2A	A0A3B6AX54	Senescence regulator	not assigned
T4016599	-1.94847	-1.85664	-0.952171	0	chr2A	A0A3B6AXA0	Thioredoxin domain-containing protein	Nutrient uptake
T4016603	-0.943416	0	0	0	chr2A	A0A3B6KN83	Trafficking protein particle complex subunit 8	Vesicle trafficking
T4016607	-1.11548	0	0	1.1375	chr2A	A0A3B6AVW2	Dof zinc finger protein	RNA biosynthesis
T4016627	-1.08746	0	0	0	chr2A	A0A3B6AXX1	Uncharacterized protein	not assigned
T4016706	-0.936806	0	0	0	chr2A	A0A3B6AWA1	ADP-ribosylation factor	Vesicle trafficking
T4016730	-1.02857	0	0	0	chr2A	A0A3B6AWY9	PPIase cyclophilin-type domain-containing protein	Enzyme classification
T4016734	-1.27009	0	0	0	chr2A	A0A3B6AXT0	START domain-containing protein	not assigned
T4016839	1.66985	-0.91983	0	1.36678	chr2A	A0A3B6AXD4	FAS1 domain-containing protein	Cell wall organisation
T4016994	-1.16993	0	0	0	chr2A	A0A3B6AYA4	Secreted protein	not assigned
T4017034	-1.1375	0	0	0	chr2A	A0A3B6AZF1	RRM domain-containing protein	not assigned
T4017113	-0.943416	0	0	0	chr2A	A0A3B6AZQ4	Peptidase A1 domain-containing protein	Protein homeostasis
T4017374	0.917538	0	0	0	chr2A	A0A3B6B0L5	Ubiquitin-like protease family profile domain-containing protein	not assigned
T4017407	-1.05063	0	0	0	chr2A	A0A3B6AZT2	Late embryogenesis abundant protein LEA-2 subgroup domain-containing protein	Cell wall organisation
T4017419	-0.971986	0	0	0	chr2A	A0A3B6B090	Thioredoxin domain-containing protein	Protein modification
T4017437	-1	0	0	0	chr2A	W5BUY4	Thioesterase domain-containing protein	not assigned
T4017533	2	0	0	0	chr2A	A0A3B6AZC8	NADP-dependent oxidoreductase domain-containing protein	Enzyme classification
T4017559	0.929611	0	0	-1.17971	chr2A	A0A3B6B0R3	Zinc finger PHD-type domain-containing protein	not assigned
T4017619	-1.152	0	0	0	chr2A	A0A3B6B0W9	Inner centromere protein ARK-binding domain-containing protein	Cell division
T4017656	1.05445	0	0	0	chr2A	A0A3B6B0R2	Plant intracellular Ras-group-related LRR protein 3	not assigned
T4017716	1.37851	0	0	1.08489	chr2A	A0A3B6B0I1	Agmatine deiminase	Polyamine metabolism
T4017722	-0.911773	0	0	0	chr2A	A0A3B6CAS5	indole-3-glycerol-phosphate synthase	Amino acid metabolism
T4017733	-1.11548	0	0	0	chr2A	A0A3B6B032	RING-type domain-containing protein	Protein homeostasis
T4017847	-1	0	0	0	chr2A	A0A3B6B2B7	Uncharacterized protein	Solute transport
T4017902	-0.947533	0	0	0	chr2A	A0A3B6B2I5	Uncharacterized protein	not assigned
T4017932	-1.24101	0	0	0	chr2A	A0A3B6B226	BTB domain-containing protein	Protein homeostasis
T4017945	-0.925999	0	0	0	chr2A	A0A3B6B1B1	EF-hand domain-containing protein	Solute transport
T4017962	-1.41063	0	0	0	chr2A	A0A3B6B263	Polyadenylate-binding protein	Protein biosynthesis
T4017963	-0.931287	0	0	0	chr2A	A0A8R7PHP6	Sugar phosphate transporter domain-containing protein	Solute transport
T4017966	-1.09954	0	0	0	chr2A	A0A3B6B1U9	Transcription factor CBF/NF-Y/archaeal histone domain-containing protein	RNA biosynthesis
T4018022	-1.22239	0	0	0	chr2A	A0A3B6B124	DUF6598 domain-containing protein	not assigned
T4018046	-1	0	0	0	chr2A	A0A3B6B243	Peroxisomal membrane protein 11-4	Cell division
T4018058	-0.917538	0	-1	0	chr2A	A0A3B6B2H9	Ubiquitin-like protease family profile domain-containing protein	not assigned
T4018088	1.01937	0.910733	-1.25154	0	chr2A	A0A3B6B362	Fibronectin type III-like domain-containing protein	Cell wall organisation
T4018095	-1.078	0	0	0	chr2A	A0A3B6B2B8	Uncharacterized protein	not assigned
T4018119	-1.38702	0	0	0	chr2A	A0A3B6B2E7	Sulfotransferase	Enzyme classification
T4018142	-1	0	0	0	chr2A	A0A3B6B2U5	Myb-like domain-containing protein	not assigned
T4018159	-1.71049	0	0	1.22239	chr2A	A0A3B6B2J8	PB1 domain-containing protein	not assigned
T4018191	-1.358	0	0	0	chr2A	A0A096ULG3	Ribosomal protein L14e domain-containing protein	Protein biosynthesis
T4018230	1	0	0	0	chr2A	A0A3B6B1U5	Kinesin-like protein	Cytoskeleton organisation
T4018304	-1.08092	1.80735	0	0	chr2A	A0A3B6B2Q4	Fe2OG dioxygenase domain-containing protein	Secondary metabolism
T4018307	-0.95109	0	0	0	chr2A	A0A3B6B251	UBC core domain-containing protein	Protein homeostasis
T4018330	-1	0	0	0	chr2A	A0A3B6B3I8	Uncharacterized protein	Solute transport
T4018369	-1.20645	0	0	0	chr2A	A0A3B6B3N1	Dof zinc finger protein	RNA biosynthesis
T4018480	-0.917538	0	0	0	chr2A	A0A3B6B3P2	Serine carboxypeptidase-like 19	Enzyme classification
T4018557	-1	0	0	0	chr2A	A0A3B6B4U9	DUF641 domain-containing protein	Cell division
T4018672	-1.53051	0	0	0	chr2A	A0A3B6B3Z5	Nuclear pore complex protein NUP88	Protein translocation
T4018768	-1.15433	-1.09622	0	0	chr2A	A0A3B6B4A2	ENTH domain-containing protein	Vesicle trafficking
T4018794	-1.074	0	0	0	chr2A	A0A3B6B517	PWWP domain-containing protein	Chromatin organisation
T4018798	1.24101	0	0	0	chr2A	W5ASF3	Genome assembly, chromosome: II	Protein biosynthesis
T4018856	-0.909802	0	0	0	chr2A	A0A3B6JGW0	Coiled-coil domain-containing protein SCD2	Vesicle trafficking
T4018870	0.947533	0	0	0	chr2A	A0A3B6B5A3	SMP domain-containing protein	not assigned
T4019160	-0.92785	0	0	1	chr2A	A0A3B6B5X4	Uncharacterized protein	not assigned
T4019250	-1.08746	0	0	0	chr2A	A0A3B6B738	Receptor-like serine/threonine-protein kinase	Protein modification
T4019283	1.07039	0	1.85415	0	chr2A	F8WPI7	WRKY domain-containing protein	RNA biosynthesis
T4019304	-1	0	0	0	chr2A	A0A3B6B7A7	TLDc domain-containing protein	not assigned
T4019315	-1.16993	0	0	0	chr2A	A0A3B6B5F9	Uncharacterized protein	not assigned
T4019408	-1.32193	0	0	0	chr2A	A0A077RV23	Uncharacterized protein	not assigned
T4019467	-1.23704	0	0	0	chr2A	A0A3B6B5S8	Ribosomal RNA processing protein	Protein biosynthesis
T4019513	-1.13124	0	0	0	chr2A	A0A3B6B6U6	Purple acid phosphatase	not assigned
T4019516	-1.078	0	0	0	chr2A	A0A3B6B7U4	Vacuolar cation/proton exchanger	Solute transport
T4019563	1.55459	0	1.97491	0	chr2A	A0A3B6B6L9	Isoaspartyl peptidase/L-asparaginase 2	Amino acid metabolism
T4019590	1.06413	0	0	0	chr2A	A0A3B6B666	Secreted protein	not assigned
T4019592	-1.39232	0	0	0	chr2A	A0A3B6B817	Cation-transporting P-type ATPase C-terminal domain-containing protein	not assigned
T4019677	-1.07039	0	0	0	chr2A	A0A3B6B711	DNA-directed RNA polymerase subunit beta	RNA biosynthesis
T4019816	1.80735	0	0	0	chr2A	A0A3B6B8R5	Cytochrome P450	Enzyme classification
T4019866	-1.58496	0	0	0	chr2A	A0A3B6B7W3	BHLH domain-containing protein	RNA biosynthesis
T4019933	-0.947533	0	0	0	chr2A	A0A3B6B7U6	OTU domain-containing protein	Protein homeostasis
T4020033	-1.39232	0	0	0	chr2A	A0A3B6B8H0	MYB-related protein	RNA biosynthesis
T4020049	-1.25376	0	0	0	chr2A	A0A3B6B873	Uncharacterized protein	not assigned
T4020059	-1.56071	-1.29546	0	0	chr2A	A0A3B6B8H0	MYB-related protein	RNA biosynthesis
T4020107	-1.34792	0	0	0	chr2A	A0A3B6B8C5	ribonuclease P	RNA processing
T4020211	-1.29373	0	0	1.152	chr2A	A0A3B6B902	C2H2-type domain-containing protein	not assigned
T4020266	-1.26303	0	0	0	chr2A	A0A3B6B9B4	30S ribosomal protein S11	Protein biosynthesis
T4020340	1.80735	0	0	0	chr2A	A0A3B6B8H9	poly(A)-specific ribonuclease	not assigned
T4020357	-1.14684	-1.48543	0	0	chr2A	A0A3B6U9T2	Phosphomannomutase	Redox homeostasis
T4020482	0.95109	1.078	0	0	chr2B	A0A3B6BYY0	CBS domain-containing protein	not assigned
T4020731	-1	0	0	0	chr2B	A0A3B6BX91	Meiosis-specific protein ASY3-like coiled-coil domain-containing protein	Cell division
T4020733	-1.16993	0	0	0	chr2B	A0A3B6BZM6	Rx N-terminal domain-containing protein	not assigned
T4020857	-0.923379	0	0	0	chr2B	A0A3B6BXC3	Protein kinase domain-containing protein	Enzyme classification
T4020901	1.9542	0	1.08746	0	chr2B	A0A3B6BXN7	Chalcone synthase	Enzyme classification
T4020979	1.68806	0	1.52356	0	chr2B	A0A3B6C0D6	Chalcone synthase	Secondary metabolism
T4021262	-1.05889	0	-1	0	chr2B	A0A3B6U9S7	Uncharacterized protein	not assigned
T4021263	-0.954196	0	0	0	chr2B	A0A3B6U985	RING-type domain-containing protein	Vesicle trafficking
T4021277	-1.39232	0	0	0	chr2B	A0A3B6BYT8	Plasma membrane intrinsic protein 2-2	Solute transport
T4021332	-1.18442	0	0	0	chr2B	W5C5S1	Vps72/YL1 C-terminal domain-containing protein	Chromatin organisation
T4021437	-0.954196	0	0	0	chr2B	A0A1D5UVD3	Deacetylase sirtuin-type domain-containing protein	Chromatin organisation
T4021515	-0.977974	0	0	0	chr2B	A0A3B6BZJ0	NB-ARC domain-containing protein	not assigned
T4021569	-0.97728	0	0	0	chr2B	A0A3B6BZM3	Methyltransferase type 11 domain-containing protein	not assigned
T4021703	1.77052	0	0	1.44746	chr2B	A0A3B6BZX4	NAC domain-containing protein	RNA biosynthesis
T4021737	-1.08746	0	0	0	chr2B	A0A3B6C0E0	E3 ubiquitin-protein ligase SHPRH	Chromatin organisation
T4021800	-0.921997	0	0	0	chr2B	W5BPV2	Ribosomal protein L18e/L15P domain-containing protein	Protein biosynthesis
T4021842	-0.968291	0	0	0	chr2B	A0A8R7TDD2	Ribosome biogenesis protein NSA2 homolog	Protein biosynthesis
T4022002	-1	0	0	0	chr2B	A0A3B6C0Z1	RNA-binding protein 48	RNA processing
T4022009	-1.05037	0	0	0	chr2B	A0A3B6C101	Translation elongation factor EF1B beta/delta subunit guanine nucleotide exchange domain-containing protein	Protein biosynthesis
T4022012	-1	0	-1.14018	0	chr2B	A0A3B6C120	Nop domain-containing protein	RNA processing
T4022018	-0.917538	0	0	0	chr2B	A0A3B6C3K9	Uncharacterized protein	not assigned
T4022203	-0.938599	0	0	0	chr2B	A0A3B6C1L3	PCI domain-containing protein	RNA processing
T4022241	-1.36804	-0.972519	0	0	chr2B	A0A3B6C1P9	TFIIS N-terminal domain-containing protein	RNA biosynthesis
T4022283	-1.26303	0	0	0	chr2B	A0A3B6C250	leucine--tRNA ligase	Protein biosynthesis
T4022312	-0.917538	0	0	0	chr2B	A0A3B6C277	Uncharacterized protein	RNA processing
T4022313	1.44057	0	0	0	chr2B	A0A3B6C1X8	Cytochrome P450	Enzyme classification
T4022404	-1.24793	0	0	0	chr2B	A0A3B6C284	Uncharacterized protein	Protein homeostasis
T4022422	1.078	0	0	0	chr2B	A0A3B6C4X7	Phospho-2-dehydro-3-deoxyheptonate aldolase	Amino acid metabolism
T4022448	-1.37281	0	0	0	chr2B	A0A3B6BZ48	GDT1 family protein	Solute transport
T4022468	-0.938599	0	0	0	chr2B	A0A3B6AUD8	Uncharacterized protein	not assigned
T4022489	-1.38702	0	0	0	chr2B	A0A3B6C2U2	DNA-directed RNA polymerase subunit	RNA biosynthesis
T4022507	-1.65208	0	0	0	chr2B	A0A3B6C2J6	Strictosidine synthase conserved region domain-containing protein	Enzyme classification
T4022562	0.917538	0	0	0	chr2B	A0A3B6C314	Pentacotripeptide-repeat region of PRORP domain-containing protein	Protein biosynthesis
T4022651	0.925999	0	0	0	chr2B	A0A341R751	Formin-like protein	Cytoskeleton organisation
T4022724	-1.09954	0	0	0	chr2B	A0A3B6C3A5	Uncharacterized protein	not assigned
T4022732	-1.47393	0	0	0	chr2B	A0A3B6C3B3	1-phosphatidylinositol-3-phosphate 5-kinase	Multi-process regulation
T4022754	1.39232	0	0	0	chr2B	A0A3B6C3C1	Major facilitator superfamily (MFS) profile domain-containing protein	Solute transport
T4022787	1	-1.07039	0	1.04182	chr2B	A0A3B6C602	Tubulin alpha chain	Cytoskeleton organisation
T4022796	-1.08746	0	0	0	chr2B	A0A3B6C3P8	Neprosin domain-containing protein	not assigned
T4022889	-1.10434	-1.02647	0	0	chr2B	A0A3B6C6A3	Secretory carrier-associated membrane protein	Vesicle trafficking
T4022950	1.52356	-0.955606	0	0	chr2B	A0A3B6C6I7	Mixed-linked glucan synthase 3	not assigned
T4022980	-0.965235	0	0	0	chr2B	A0A3B6C404	Pentacotripeptide-repeat region of PRORP domain-containing protein	not assigned
T4023064	2.30256	0	0	0	chr2B	A0A3B6C713	Senescence regulator	not assigned
T4023070	-1.078	0	0	0	chr2B	A0A3B6DBH7	RRM domain-containing protein	not assigned
T4023073	-1	-2.48187	0	0	chr2B	A0A3B6C812	Thioredoxin domain-containing protein	Nutrient uptake
T4023142	-1.28011	0	0	0	chr2B	A0A3B6C4V6	Peptidyl-prolyl cis-trans isomerase	Protein modification
T4023223	-1.14684	0	0	0	chr2B	A0A3B6C594	Peptidase M28 domain-containing protein	Protein homeostasis
T4023231	-1.35755	0	0	0	chr2B	A0A8R7TGG6	SMP-LTD domain-containing protein	not assigned
T4023278	-1.1375	0	0	0	chr2B	A0A3B6C5A5	Protein kinase domain-containing protein	Protein modification
T4023298	-0.913585	0	0	0	chr2B	A0A3B6C5A3	Uncharacterized protein	Protein translocation
T4023376	-1.21501	-1.45372	0	0	chr2B	A0A3B6C844	HTH myb-type domain-containing protein	RNA biosynthesis
T4023389	-1.32193	0	0	1.22239	chr2B	A0A3B6AXE5	Protein kinase domain-containing protein	Protein modification
T4023412	-0.991122	0	0	0	chr2B	A0A3B6C5V4	Ribosomal protein L13a	Protein biosynthesis
T4023447	-1.08746	0	0	0	chr2B	A0A3B6C5T2	Calcineurin-like phosphoesterase domain-containing protein	not assigned
T4023524	-1.20645	0	0	0	chr2B	A0A3B6C6E2	Uncharacterized protein	not assigned
T4023544	-1.16993	0	0	0	chr2B	A0A3B6C6E9	Pentacotripeptide-repeat region of PRORP domain-containing protein	not assigned
T4023570	-1.08746	0	0	0	chr2B	A0A3B6C6J3	Protein XRI1	not assigned
T4023587	-0.962525	0	0	0	chr2B	A0A3B6C6K0	EngC GTPase domain-containing protein	Protein biosynthesis
T4023668	1.05889	0	0	0	chr2B	A0A3B6C6P6	Potassium transporter	Solute transport
T4023721	-1.27302	0	0	-1.10962	chr2B	A0A3B6C6X0	Beta-fructofuranosidase	Carbohydrate metabolism
T4023917	-1.1281	0	0	0	chr2B	A0A3B6C7Q1	Uncharacterized protein	not assigned
T4023922	-0.921997	0	0	0	chr2B	A0A3B6C7Q4	3-oxoacyl-[acyl-carrier-protein] synthase	Lipid metabolism
T4023932	-1.53842	0	0	0	chr2B	A0A3B6C7P2	FK506-binding protein	Protein modification
T4023942	0.943416	0	0	0	chr2B	A0A3B6CAA3	Uncharacterized protein	not assigned
T4024031	-0.912537	0	0	0	chr2B	A0A3B6C885	Uncharacterized protein	Chromatin organisation
T4024043	-1.12553	0	0	0	chr2B	A0A3B6CAL6	cyclic pyranopterin monophosphate synthase	Coenzyme metabolism
T4024121	-1.1375	0	-0.917538	0	chr2B	A0A3B6C8I1	Uncharacterized protein	not assigned
T4024123	0.932886	0	0	0	chr2B	A0A3B6C8I0	Protein FATTY ACID EXPORT 1, chloroplastic	Lipid metabolism
T4024191	1.05445	0	0	0	chr2B	A0A3B6C8P9	HMG box domain-containing protein	not assigned
T4024214	-1.52356	0	-1	0	chr2B	A0A3B6C8T4	Pentacotripeptide-repeat region of PRORP domain-containing protein	not assigned
T4024264	-1	0	0	0	chr2B	A0A3B6DEW2	Myb-like domain-containing protein	RNA biosynthesis
T4024276	-1.93289	0	0	0	chr2B	A0A3B6C913	Uncharacterized protein	not assigned
T4024286	-1.02924	0	0	0	chr2B	A0A3B6C8W7	Phosphoglycolate phosphatase	Photosynthesis
T4024306	2.58496	0	0	0	chr2B	Q9XEN6	chitinase	not assigned
T4024311	-1.49553	0	0	0	chr2B	A0A3B6CBG9	Haloacid dehalogenase-like hydrolase domain-containing protein	not assigned
T4024342	-1.16993	0	0	0	chr2B	A0A3B6C968	Peroxidase	not assigned
T4024364	-1.16993	0	0	0	chr2B	A0A3B6C989	Uncharacterized protein	Cell wall organisation
T4024398	-1.10692	0	0	0	chr2B	A0A3B6CBS4	Polyadenylate-binding protein	Protein biosynthesis
T4024433	-0.921997	0	0	0	chr2B	A0A8R7TK36	Proliferating cell nuclear antigen	not assigned
T4024454	-1.08746	0	0	0	chr2B	A0A3B6CBZ8	ATP-dependent RNA helicase	not assigned
T4024622	-1.24793	0	0	0	chr2B	A0A3B6CA25	Uncharacterized protein	Solute transport
T4024645	-1.20163	0	0	0	chr2B	A0A3B6CA92	Gnk2-homologous domain-containing protein	External stimuli response
T4024648	1.05063	0	0	0	chr2B	A0A3B6CA96	STI1 domain-containing protein	Protein homeostasis
T4024653	1.09311	0	0	0	chr2B	A0A3B6CAE5	Autophagy-related protein 13 N-terminal domain-containing protein	Protein homeostasis
T4024686	-0.95109	0	0	0	chr2B	A0A3B6CAG0	Homeobox-leucine zipper protein	RNA biosynthesis
T4024689	1.07477	0	0	1.45943	chr2B	A0A3B6CCU2	Uncharacterized protein	Solute transport
T4024733	-1.49033	0	0	0	chr2B	A0A3B6CAJ3	Uncharacterized protein	not assigned
T4024797	-1	0	0	0	chr2B	W5CU19	Polyribonucleotide 5'-hydroxyl-kinase Clp1 P-loop domain-containing protein	Protein biosynthesis
T4024818	-1.08746	0	0	0	chr2B	A0A3B6CAU1	SIS domain-containing protein	not assigned
T4024920	-0.938599	0	0	0	chr2B	A0A3B6SF37	Transcription elongation factor SPT5	RNA biosynthesis
T4024954	-1.08746	0	0	0	chr2B	A0A3B6CBB1	CHORD domain-containing protein	External stimuli response
T4024990	-0.906891	0	0	0	chr2B	A0A0A7AEE9	Protein kinase domain-containing protein	Protein modification
T4025143	-1.10692	0	0	0	chr2B	A0A3B6CBZ9	DNA ligase	DNA damage response
T4025195	-1.152	0	0	0	chr2B	A0A3B6CC78	DWARF1	Phytohormone action
T4025198	-2.03242	0	0	0	chr2B	A0A3B6CC82	Ubiquinol oxidase	Cellular respiration
T4025315	-1.10962	0	0	0	chr2B	A0A3B6CCJ7	ELYS-like domain-containing protein	not assigned
T4025319	-1.25376	0	0	0	chr2B	A0A3B6CCI9	LisH domain-containing protein	not assigned
T4025362	-1.074	0	1.16993	0	chr2B	A0A3B6CCJ4	FLZ-type domain-containing protein	Multi-process regulation
T4025364	1	0	0	0	chr2B	A0A3B6CCQ5	FLZ-type domain-containing protein	Multi-process regulation
T4025426	1.08746	0	0	0	chr2B	A0A3B6CCU1	Uncharacterized protein	not assigned
T4025586	-1.25376	0	0	0	chr2B	A0A3B6CDE8	Uncharacterized protein	not assigned
T4025690	-1.32193	0	0	0	chr2B	A0A3B6CG46	UPF0020 domain-containing protein	RNA processing
T4025697	-1.61667	0	0	0	chr2B	A0A3B6CDP6	Major facilitator superfamily (MFS) profile domain-containing protein	Solute transport
T4025801	-1.25634	0	0	0	chr2B	M7YID9	PHD finger-like domain-containing protein 5B	RNA processing
T4025815	-0.911191	-0.972519	0	0	chr2B	A0A3B6CE81	Uncharacterized protein	not assigned
T4025818	-1.26303	0	0	0	chr2B	A0A3B6CGK4	Protein kinase domain-containing protein	Protein modification
T4025869	-1.26748	0	0	0	chr2B	A0A3B6CEC6	DUF1365 domain-containing protein	not assigned
T4026001	-1.45943	0	0	0	chr2B	A0A3B6CET3	Uncharacterized protein	not assigned
T4026006	-1.40054	-1.62449	-1.01937	0	chr2B	A0A3B6CEX7	Glycine-rich protein	not assigned
T4026009	1.11206	0	0	0	chr2B	A0A3B6CET9	AP2/ERF domain-containing protein	RNA biosynthesis
T4026018	-1.08746	0	0	0	chr2B	A0A3B6CEU9	ERCC4 domain-containing protein	Cell division
T4026095	-1.16993	0	0	0	chr2B	A0A3B6CF71	K Homology domain-containing protein	External stimuli response
T4026116	-1.09516	0	0	0	chr2B	A0A3B6CFA8	Programmed cell death protein 2 C-terminal domain-containing protein	not assigned
T4026206	1.30256	0	0	0	chr2B	A0A3B6CFK8	Small EDRK-rich factor-like N-terminal domain-containing protein	not assigned
T4026345	-1.03747	0	0	0	chr2B	A0A3B6CI88	Reticulon-like protein	Cell division
T4026369	-1	0	0	0	chr2B	A0A3B6CIB3	50S ribosomal protein L14	Protein biosynthesis
T4026447	-1	0	0	0	chr2B	A0A3B6CG65	Uncharacterized protein	not assigned
T4026497	1.24793	0	0	0	chr2B	A0A3B6CGC5	dolichyl-diphosphooligosaccharide--protein glycotransferase	Protein modification
T4026538	-1.22948	0	0	0	chr2B	A0A3B6CGL9	BTB domain-containing protein	Phytohormone action
T4026551	-1.152	0	0	0	chr2B	A0A3B6CGM8	N-acetylglucosaminylphosphatidylinositol deacetylase	Protein modification
T4026595	-0.98457	0	0	0	chr2B	A0A3B6TYV4	DUF3700 domain-containing protein	not assigned
T4026659	1.08746	0	0	1	chr2B	A0A3B6CGT9	Late embryogenesis abundant protein LEA-2 subgroup domain-containing protein	not assigned
T4026825	-1.06413	0	0	0	chr2B	A0A3B6CHI1	NB-ARC domain-containing protein	not assigned
T4026846	-1.074	0	0	0	chr2B	A0A3B6CJL0	CAP-Gly domain-containing protein	Cytoskeleton organisation
T4026964	-1.04731	0	0	0	chr2D	A0A1D5V1T4	PGG domain-containing protein	not assigned
T4026966	-1	0	0	0	chr2D	A0A3B6D3K8	Polycomb protein VEFS-Box domain-containing protein	Chromatin organisation
T4027024	-1.16993	-1	0	-1.26303	chr2D	A0A3B6D3P1	C2H2-type domain-containing protein	not assigned
T4027117	1.29956	0	0	0	chr2D	A0A096UND4	Carbohydrate kinase PfkB domain-containing protein	RNA biosynthesis
T4027133	1.19265	1.18763	0	0	chr2D	W5C4H4	Genome assembly, chromosome: II	not assigned
T4027220	-0.917538	0	0	1	chr2D	A0A2X0SC42	HMA domain-containing protein	not assigned
T4027248	-0.91427	0	0	0	chr2D	A0A3B6D563	Tyrosine-protein kinase ephrin type A/B receptor-like domain-containing protein	not assigned
T4027277	1.24793	0	0	0.900464	chr2D	A0A1D5UX75	Genome assembly, chromosome: II	Coenzyme metabolism
T4027288	-1.04307	0	0	0	chr2D	A0A3B6D4Y3	RanBP2-type domain-containing protein	not assigned
T4027367	-1	0	0	0	chr2D	A0A1D5UUJ3	Genome assembly, chromosome: II	not assigned
T4027491	-1.09478	-2.22239	0	0	chr2D	A0A3B6U3D7	Amino acid transporter transmembrane domain-containing protein	Solute transport
T4027578	-1.28951	0	0	0	chr2D	A0A3B6D5C0	Uncharacterized protein	not assigned
T4027644	-1.58496	0	0	0	chr2D	A0A3B6D5N1	Plasma membrane intrinsic protein 2-1	Solute transport
T4027676	-1	0	0	0	chr2D	A0A3B6D5R4	Protein kinase domain-containing protein	Protein modification
T4027955	1	0	0	0	chr2D	A0A1D5V0S1	Hexosyltransferase	Carbohydrate metabolism
T4027966	-0.919269	0	-1.22752	0	chr2D	A0A172Q4F7	Nicotianamine synthase	Nutrient uptake
T4028001	1.24793	0	0	0	chr2D	A0A8R7PA39	Serine hydrolase FSH domain-containing protein	not assigned
T4028017	-1.16993	0	0	1.20436	chr2D	A0A1D5UWG1	Genome assembly, chromosome: II	Enzyme classification
T4028040	-1.91329	0	-2.07325	-0.930737	chr2D	Q4U0C9	Stress responsive protein (Stress responsive protein 2)	not assigned
T4028073	-0.938599	0	0	0	chr2D	A0A3B6D6M6	Non-specific serine/threonine protein kinase	Protein modification
T4028077	1.58496	0	1.35364	0	chr2D	A0A1D5V1P3	WRKY domain-containing protein	RNA biosynthesis
T4028173	1	0	0	0	chr2D	A0A3B6DAR8	Stress-related protein	Lipid metabolism
T4028320	-1	0	-1.24793	0	chr2D	A0A3B6D806	Metallo-beta-lactamase domain-containing protein	not assigned
T4028400	-1.08746	0	0	0	chr2D	A0A3B6DBF9	Protein kinase domain-containing protein	Protein modification
T4028483	-0.900464	0	0	0	chr2D	W5BQ38	Ubiquitin-like domain-containing protein	not assigned
T4028586	2.35364	0	0	0	chr2D	A0A3B6D8Q8	Cytochrome P450	Enzyme classification
T4028614	-1.09954	0	0	0	chr2D	A0A3B6ATZ6	RRM domain-containing protein	RNA processing
T4028626	2.16993	0	0	0	chr2D	W5C860	EF-hand domain-containing protein	not assigned
T4028665	3.01381	0	0	0	chr2D	A0A3B6D9I1	Subtilisin-chymotrypsin inhibitor-2A	Protein homeostasis
T4028689	1.24793	0	0	0	chr2D	W5C3U9	Ribosomal protein L7/L12 C-terminal domain-containing protein	not assigned
T4028690	-0.902703	0	0	0	chr2D	A0A2X0S2S5	Tim44-like domain-containing protein	Protein translocation
T4028749	-1.152	-0.959358	0	0	chr2D	A0A0C4BJ32	EF-hand domain-containing protein	DNA damage response
T4028771	-1.342	0	0	0	chr2D	A0A1D5V2G6	40S ribosomal protein SA	Protein biosynthesis
T4028796	-0.95109	0	0	0	chr2D	W5C661	DNA-directed RNA polymerase III subunit	RNA biosynthesis
T4028828	-1.73697	0	0.906891	0	chr2D	A0A1D5V256	HMA domain-containing protein	not assigned
T4028851	-1.16993	0	0	0	chr2D	A0A3B6D9Q3	GPI transamidase subunit PIG-U	Protein modification
T4028930	-1.32193	0	0	0	chr2D	A0A2X0SLZ3	C2 tensin-type domain-containing protein	not assigned
T4028938	0.921997	1.09954	0	0	chr2D	W5C657	WPP domain-containing protein	Cytoskeleton organisation
T4028999	-1.03953	0	0	0	chr2D	A0A8R7PCZ5	NADH dehydrogenase [ubiquinone] iron-sulfur protein 4, mitochondrial	Cellular respiration
T4029098	-1.25634	0	0	0	chr2D	A0A1D5V1R8	Pre-mRNA-splicing factor 18	RNA biosynthesis
T4029106	-1.41198	0	0	0	chr2D	A0A1D5V3M3	Ribosome-recycling factor, chloroplastic	Protein biosynthesis
T4029127	1.32193	0	0	0	chr2D	W5C6Z3	HVA22-like protein	not assigned
T4029140	1.63472	0	0	0	chr2D	A0A1D5UY75	Genome assembly, chromosome: II	Cell division
T4029311	1.45943	0	0	0	chr2D	A0A3B6DB73	glutathione transferase	Redox homeostasis
T4029351	1.56704	0	0	0	chr2D	A0A3B6DEK5	Senescence regulator	not assigned
T4029634	0.942833	0	0	-1.71549	chr2D	A0A3B6DBR9	PSI-K	Photosynthesis
T4029653	-0.959358	0	0	0	chr2D	A0A3B6DFN4	Prp31 C-terminal domain-containing protein	not assigned
T4029694	-1.27633	-1.23502	-1.82103	-1.64636	chr2D	W5BVB0	HTH myb-type domain-containing protein	RNA biosynthesis
T4029751	-1.16993	0	0	0	chr2D	A0A2X0S5T2	Calcineurin-like phosphoesterase domain-containing protein	not assigned
T4029768	1.20353	0	0	1.83289	chr2D	A0A3B6DG32	Senescence regulator	not assigned
T4029771	-1.39486	0	0	0	chr2D	A0A2X0SPD4	Genome assembly, chromosome: II	Protein homeostasis
T4029778	0.906891	0	0	0	chr2D	W5BCK5	Amino acid transporter transmembrane domain-containing protein	Amino acid metabolism
T4029890	-0.924051	0	0	0	chr2D	A0A3B6DDY7	3-oxoacyl-[acyl-carrier-protein] reductase	Lipid metabolism
T4029941	1.09954	0	0	0	chr2D	A0A1D5UKM2	J domain-containing protein	not assigned
T4029961	-1.06413	0	0	0	chr2D	A0A3B6H2N9	Spindle assembly checkpoint component MAD1	Cell division
T4030012	1.20387	0	-1.08746	0	chr2D	A0A3B6DD28	Uncharacterized protein	not assigned
T4030016	-1.5502	0	0	0	chr2D	A0A3B6DEF1	Heparan-alpha-glucosaminide N-acetyltransferase catalytic domain-containing protein	not assigned
T4030023	1.10692	0	0	0	chr2D	A0A3B6DD42	UMP kinase	RNA biosynthesis
T4030110	-1.28204	0	1.10962	0	chr2D	A0A3B6DHB9	Plastid lipid-associated protein/fibrillin conserved domain-containing protein	not assigned
T4030126	0.932886	0	0	0	chr2D	A0A3B6DEB2	Sphingomyelin synthase-like domain-containing protein	not assigned
T4030137	-1.05889	0	0	0	chr2D	W5BSV8	Nicotinate phosphoribosyltransferase	Coenzyme metabolism
T4030140	-1	0	0	0	chr2D	A0A1D5UM26	Phosphatidylinositol-specific phospholipase C X domain-containing protein	not assigned
T4030152	-1.16993	0	0	0	chr2D	A0A3B6DHH9	Protein kinase domain-containing protein	Protein modification
T4030174	-1.66985	0	0	0	chr2D	A0A1D5USX9	PsbP C-terminal domain-containing protein	not assigned
T4030185	0.917538	0	0	0	chr2D	A0A2X0S6Q8	Protein kinase domain-containing protein	Multi-process regulation
T4030244	-1	0	-1.16993	0	chr2D	A0A1D5UJT9	3-oxoacyl-[acyl-carrier-protein] synthase	Lipid metabolism
T4030319	-0.915111	0	0	0	chr2D	A0A3B6DEU0	Endoplasmic reticulum vesicle transporter C-terminal domain-containing protein	Vesicle trafficking
T4030433	-1.27302	0	0	0	chr2D	A0A3B6B0E5	Small nuclear ribonucleoprotein Sm D1	RNA processing
T4030438	-1.40439	0	0	0	chr2D	A0A1D5UHS5	Genome assembly, chromosome: II	Cytoskeleton organisation
T4030439	-1	0	0	0	chr2D	A0A2X0S7G2	Genome assembly, chromosome: II	not assigned
T4030485	-2.10309	0	-1.39232	0	chr2D	A0A3B6DFD8	NADP-dependent oxidoreductase domain-containing protein	Enzyme classification
T4030494	-1.11548	0	0	0	chr2D	A0A3B6DGC1	DYW domain-containing protein	not assigned
T4030533	0.954608	0	0	0	chr2D	A0A1D5UJR2	MI domain-containing protein	Multi-process regulation
T4030543	-0.968973	0	0	0	chr2D	A0A1D6RNY8	Serine/threonine protein phosphatase 2A regulatory subunit	Protein modification
T4030545	-1.58496	0	0	0	chr2D	A0A1D6RNY5	Elongator complex protein 3	RNA biosynthesis
T4030579	1.10962	0	0	0	chr2D	A0A3B6DFM2	Protein kinase domain-containing protein	Enzyme classification
T4030627	0.910733	0	0	0	chr2D	A0A1D5UMP3	chitinase	not assigned
T4030693	-1.28011	0	0	0	chr2D	A0A1D5UPX9	Genome assembly, chromosome: II	Lipid metabolism
T4030696	-1	0	-1.05889	0	chr2D	A0A1D5UIR9	EF-hand domain-containing protein	Solute transport
T4030818	-0.900464	0	0	0	chr2D	A0A096UN92	DUS-like FMN-binding domain-containing protein	RNA processing
T4030826	-0.921997	0	0	0	chr2D	A0A3B6DJY5	SNARE-complex protein Syntaxin-18 N-terminal domain-containing protein	Vesicle trafficking
T4030861	-1	0	0	0	chr2D	A0A2X0SDJ6	NB-ARC domain-containing protein	not assigned
T4030902	-1.12553	0	0	0	chr2D	A0A3B6DHL1	Uncharacterized protein	not assigned
T4030907	-1.12928	0	0	0	chr2D	A0A3B6DK71	Peptidase M20 dimerisation domain-containing protein	not assigned
T4030933	-1.05889	0	0	0	chr2D	A0A3B6DHQ1	Uncharacterized protein	Protein translocation
T4030952	-1.16993	0	-1.16993	0	chr2D	A0A3B6DGU8	Protein kinase domain-containing protein	Enzyme classification
T4030967	-1.31034	0	0	0	chr2D	M7ZF83	E3 ubiquitin-protein ligase SDIR1	not assigned
T4031158	0.954196	0	0	0	chr2D	A0A3B6DL22	HMG box domain-containing protein	not assigned
T4031180	-1	0	0	0	chr2D	A0A3B6DI19	tRNA pseudouridine(55) synthase	RNA processing
T4031244	-1.53605	0	0	1.1964	chr2D	A0A3B6DIA4	Thioesterase domain-containing protein	Lipid metabolism
T4031250	1	0	0	0	chr2D	A0A2X0SSY6	O-fucosyltransferase family protein	not assigned
T4031312	-1	0	0	0	chr2D	A0A2X0ST34	APO domain-containing protein	RNA processing
T4031374	-0.965235	0	0	0	chr2D	A0A3B6DIR5	Uncharacterized protein	Lipid metabolism
T4031475	-1.33151	0	0	0	chr2D	A0A3B6DIR2	Uncharacterized protein	RNA processing
T4031495	-1.96683	0	0	0	chr2D	A0A1D5ULZ5	Ubiquinol oxidase	Cellular respiration
T4031545	-0.932886	0	0	0	chr2D	W5BT25	Genome assembly, chromosome: II	Protein modification
T4031559	-1.17688	0	0	0	chr2D	W5BS56	MIP18 family-like domain-containing protein	Coenzyme metabolism
T4031683	-1	0	0	0	chr2D	A0A3B6DMV4	Myb/SANT-like domain-containing protein	not assigned
T4031767	1.83007	0	0	0	chr2D	A0A1D5UP99	Genome assembly, chromosome: II	Enzyme classification
T4031797	-1	0	0	0	chr2D	A0A3B6DKR1	Signal recognition particle 14 kDa protein	Protein translocation
T4031798	-1.40553	0	0	0	chr2D	A0A3B6DJ31	Aminomethyltransferase	Photosynthesis
T4031857	-1.16993	0	0	0.938599	chr2D	A0A3B6DKD4	Lipocalin/cytosolic fatty-acid binding domain-containing protein	Photosynthesis
T4031920	-1.27302	0	0	0	chr2D	A0A3B6DL50	Thioredoxin domain-containing protein	Redox homeostasis
T4031964	-1.28011	0	0	0	chr2D	A0A3B6DKI1	Uncharacterized protein	not assigned
T4032010	-1	0	0	0	chr2D	A0A3B6DKN5	Uncharacterized protein	Chromatin organisation
T4032012	-0.96782	0	-1.38606	-1.42289	chr2D	A0A3B6DLG7	Uncharacterized protein	Carbohydrate metabolism
T4032029	-1.09311	0	0	0	chr2D	W5BDI5	U1-type domain-containing protein	RNA processing
T4032042	-1.44931	0	0	0	chr2D	A0A3B6DKS1	SNRNP25 ubiquitin-like domain-containing protein	RNA processing
T4032056	1	0	-1.27302	0	chr2D	A0A1D5UKX4	Adenosylhomocysteinase	Coenzyme metabolism
T4032115	-1	0	0	0	chr2D	A0A7H4LNY0	Protein kinase domain-containing protein	Enzyme classification
T4032116	-1.32193	0	0	0	chr2D	A0A3B6DKZ1	J domain-containing protein	not assigned
T4032130	-1.18442	0	0	0	chr2D	A0A3B6DP93	2-methoxy-6-polyprenyl-1,4-benzoquinol methylase, mitochondrial	Coenzyme metabolism
T4032159	-0.943416	0	0	-0.938599	chr2D	A0A3B6DLW0	UspA domain-containing protein	not assigned
T4032170	1.42033	1.03242	0	0	chr2D	A0A3B6DL58	FRIGIDA-like protein	not assigned
T4032182	1.26303	0	0	0	chr2D	A0A3B6DK89	Protein kinase domain-containing protein	Protein modification
T4032284	0.909925	1.49521	0	0	chr2D	A0A3B6DKH2	Oryzain alpha chain	Protein homeostasis
T4032286	-0.912537	0	0	0	chr2D	W5GSQ4	Complex 1 LYR protein domain-containing protein	not assigned
T4032407	-0.925999	0	0	0	chr2D	A0A3B6DLU0	DNA-directed RNA polymerase subunit beta	RNA biosynthesis
T4032456	1	0	0	0	chr2D	A0A3B6DLZ2	RBR-type E3 ubiquitin transferase	Protein homeostasis
T4032473	1	0	0	0	chr2D	A0A3B6DL25	PDZ domain-containing protein	not assigned
T4032509	-0.963474	0	0	0	chr2D	A0A3B6DN19	Small EDRK-rich factor-like N-terminal domain-containing protein	not assigned
T4032570	1	0	0	0	chr2D	A0A1D5USH3	HMA domain-containing protein	not assigned
T4032573	1.79141	0	0	0	chr2D	A0A3B6DQF1	HMA domain-containing protein	not assigned
T4032576	0.965235	0	0	0	chr2D	A0A3B6DMC6	HMA domain-containing protein	not assigned
T4032649	-2	0	0	0	chr2D	A0A1D5UT69	Genome assembly, chromosome: II	Redox homeostasis
T4032676	-1.2303	0	0	0	chr2D	A0A3B5ZSY3	PA domain-containing protein	Vesicle trafficking
T4032689	-1.05445	0	0	-0.943416	chr2D	A0A3B6DMP0	Leucine-rich repeat-containing N-terminal plant-type domain-containing protein	Phytohormone action
T4032714	-0.900464	0	0	0	chr2D	A0A3B6D7H8	F-actin-capping protein subunit alpha	Cytoskeleton organisation
T4032836	-1.12199	0	0	0	chr2D	A0A3B6DN37	Bystin	Protein biosynthesis
T4033000	-1.37851	0	0	0	chr2D	A0A3B6DNL5	RRM domain-containing protein	Chromatin organisation
T4033033	-1.08746	0	0	0	chr2D	A0A341PK53	Uncharacterized protein	Photosynthesis
T4033077	-1.36678	0	0	0	chr2D	A0A1D5UHC6	Genome assembly, chromosome: II	not assigned
T4033117	-0.963474	0	-1.29546	0	chr2D	C8CK09	Phosphomannomutase	Redox homeostasis
T4033163	1.68806	0	0	0	chr2D	A0A1D5UNM6	poly(A)-specific ribonuclease	not assigned
T4033169	-1	0	0	0	chr2D	A0A3B6DNE3	Uncharacterized protein	Redox homeostasis
T4033194	-0.906891	0	0	0	chr2D	A0A1D6RNX3	Mevalonate kinase	Secondary metabolism
T4033198	-1.80735	-1.08746	0	-1.44323	chr2D	E0WC53	Genome assembly, chromosome: II (WALI7)	not assigned
T4033395	-1.90689	0	0	0	chr3A	A0A3B6ECB1	Protein kinase domain-containing protein	Enzyme classification
T4033418	-1.0902	0	0	0	chr3A	A0A3B6ECD5	Protein kinase domain-containing protein	Enzyme classification
T4033478	0.917538	0	0	0	chr3A	A0A3B6E909	Uncharacterized protein	not assigned
T4033500	1	1.08746	0	0	chr3A	A0A3B6E943	Alanyl-transfer RNA synthetases family profile domain-containing protein	not assigned
T4033636	1.09311	0	0	0	chr3A	A0A3B6E9K1	NADP-dependent oxidoreductase domain-containing protein	Enzyme classification
T4033776	-1	0	0	0	chr3A	A0A1C9HJH4	Calcineurin B-like protein	External stimuli response
T4033822	0.902703	0	0	0	chr3A	A0A3B6EC29	Dilute domain-containing protein	not assigned
T4033906	-1.078	0	0	0	chr3A	A0A3B6EBE7	Uncharacterized protein	not assigned
T4033922	-1	0	0	0	chr3A	A0A3B6EAL7	AAA+ ATPase domain-containing protein	not assigned
T4033957	-0.917538	0	0	0	chr3A	A0A3B6EBK6	BZIP domain-containing protein	not assigned
T4033968	1.8413	0	0	0	chr3A	A0A3B6EBM0	Thioesterase domain-containing protein	Coenzyme metabolism
T4034011	2.44478	0	0	0	chr3A	A0A3B6EAN2	Major facilitator superfamily (MFS) profile domain-containing protein	Solute transport
T4034067	-1.9	-1.31194	-2.14941	-2.37346	chr3A	A0A3B6EB28	Uncharacterized protein	Photosynthesis
T4034090	1.24793	0	0	0	chr3A	A0A3B6EB50	Uncharacterized protein	not assigned
T4034180	-1.48543	0	0	0	chr3A	A0A3B6EB53	Receptor-like serine/threonine-protein kinase	Protein modification
T4034219	-1.09516	0	0	0	chr3A	A0A3B6EBI5	Uncharacterized protein	not assigned
T4034243	-1.15754	0	0	0	chr3A	A0A3B6EBB0	TNase-like domain-containing protein	Chromatin organisation
T4034321	1	1.08746	0	1.974	chr3A	A0A3B6EBG8	FAS1 domain-containing protein	Cell wall organisation
T4034340	1.08246	0	0	0	chr3A	A0A077RQG4	Glutaredoxin domain-containing protein	Protein modification
T4034348	-0.932886	0	0	0	chr3A	A0A3B6EBK7	TRAM domain-containing protein	RNA processing
T4034403	-0.938599	0	0	0	chr3A	A0A3B6EDY7	glutamine--tRNA ligase	Protein biosynthesis
T4034443	1.73697	0	0	0	chr3A	A0A3B6EBY1	DUF1618 domain-containing protein	not assigned
T4034453	-1	0	0	0	chr3A	A0A077RHS9	(bread wheat) hypothetical protein	RNA biosynthesis
T4034535	-1.40054	0	0	0	chr3A	A0A3B6ECL5	Chloride channel protein	Solute transport
T4034542	1.61298	0	0	0	chr3A	C5HUX8	Glycosyltransferase	Enzyme classification
T4034667	-1	0	0	0	chr3A	A0A077RUR6	Protein BZR1 homolog	Phytohormone action
T4034686	1	0	0	0	chr3A	A0A3B6ED57	Uncharacterized protein	not assigned
T4034736	-0.900464	0	0	0	chr3A	A0A3B6EF69	Uncharacterized protein	not assigned
T4034804	-1.05247	0	0	1.93289	chr3A	A0A3B6EHA5	Cytochrome P450	Enzyme classification
T4034833	-1.26303	0	0	0	chr3A	A0A3B6GRB8	VHS domain-containing protein	Vesicle trafficking
T4034857	1.152	0	0	0	chr3A	A0A3B6EHI5	SOUL heme-binding protein	Coenzyme metabolism
T4034995	-1.47393	0	0	0	chr3A	A0A3B6EF58	Peptidase S59 domain-containing protein	Protein translocation
T4035000	-1.16993	0	0	0	chr3A	A0A3B6EG71	Beta-glucosidase	Enzyme classification
T4035020	0.943416	0	0	0	chr3A	A0A3B6EF87	DUF4220 domain-containing protein	not assigned
T4035235	1.39232	0	0	0	chr3A	A0A3B6EJ37	WD40 repeat-containing protein SMU1	RNA processing
T4035246	-1.01886	0	0	0	chr3A	A0A3B6EH65	Protein translocase subunit SecA	Protein translocation
T4035264	-1.08746	0	0	0	chr3A	A0A3B6EG17	Uncoupling protein	Cellular respiration
T4035281	-0.95109	0	0	0	chr3A	A0A3B6EJB1	RAVE complex protein Rav1 C-terminal domain-containing protein	Protein homeostasis
T4035383	1.25634	-1.29278	-1	0	chr3A	A0A3B6EGH0	Uncharacterized protein	Solute transport
T4035384	-1.03395	0	0	0	chr3A	A0A3B6EFT7	Splicing factor YJU2	RNA processing
T4035434	-1.0126	-1.52725	0	0	chr3A	A0A3B6EG02	Ribulose bisphosphate carboxylase large subunit C-terminal domain-containing protein	not assigned
T4035457	1.04731	0	-1.04731	-1.24793	chr3A	A0A3B6EI22	ABC transporter domain-containing protein	Solute transport
T4035538	-1.93114	-1.54749	0	-1.23447	chr3A	A0A3B6EGF7	Tetrapyrrole methylase domain-containing protein	Coenzyme metabolism
T4035589	-1	0	0	0	chr3A	A0A3B5Y202	Protein kinase domain-containing protein	Protein modification
T4035653	-0.936128	0	0	0	chr3A	A0A3B6EHG7	Isocitrate dehydrogenase [NADP]	Enzyme classification
T4035657	-1.24793	0	0	0	chr3A	A0A3B6EHH2	Protein kinase domain-containing protein	Enzyme classification
T4035727	-1.28011	0	0	0	chr3A	A0A3B6EGN8	HMG box domain-containing protein	Chromatin organisation
T4035744	1.1375	0	0	0	chr3A	A0A3B6EHQ6	Alliinase C-terminal domain-containing protein	not assigned
T4035766	-1.02346	0	0	0	chr3A	A0A3B6EHT5	RING-type E3 ubiquitin transferase	Protein homeostasis
T4035778	1.12553	0	0.938599	0	chr3A	A0A3B6EGV5	Ras-related protein Rab7	Vesicle trafficking
T4035844	-1.12553	0	0	0	chr3A	A0A3B6EHE7	Uncharacterized protein	not assigned
T4035872	-1.29861	0	0	0	chr3A	A0A3B6ELF1	NAD(P)-binding domain-containing protein	RNA biosynthesis
T4035893	-1.22239	0	0	0	chr3A	A0A3B6ELI8	Core-2/I-branching beta-16-N-acetylglucosaminyltransferase family protein	not assigned
T4035932	-1.02237	0	0	0	chr3A	A0A077RUT6	CHY-type domain-containing protein	Protein homeostasis
T4036047	-1	-1.32193	0	0	chr3A	A0A3B6EM54	Histidine-containing phosphotransfer protein	Phytohormone action
T4036065	0.947533	0	0	0	chr3A	A0A3B6EI59	Peptidase M28 domain-containing protein	Protein homeostasis
T4036191	2.16993	0	0	0	chr3A	A0A8R7PUR0	NFACT RNA-binding domain-containing protein	not assigned
T4036212	-1.28951	0	0	0	chr3A	A0A3B6EKV8	AP2/ERF domain-containing protein	RNA biosynthesis
T4036242	-1.31451	0	0	0	chr3A	A0A3B6EL11	Coenzyme Q-binding protein COQ10 START domain-containing protein	not assigned
T4036264	-0.943416	0	0	0	chr3A	A0A3B6EJV2	F-box domain-containing protein	Protein homeostasis
T4036331	-1.35147	0	0	0	chr3A	A0A3B6EK47	PNPLA domain-containing protein	Lipid metabolism
T4036393	1.54057	1.22239	0	0	chr3A	A0A3B6EJC7	glutathione transferase	Redox homeostasis
T4036418	-1.07039	0	0	0	chr3A	A0A3B6EJF2	RNA-dependent RNA polymerase	not assigned
T4036424	-0.917538	0	0	0	chr3A	A0A3B6ELP3	Uncharacterized protein	not assigned
T4036460	-1.44361	-1.23266	0	0	chr3A	A0A3B6EJA6	Pentacotripeptide-repeat region of PRORP domain-containing protein	not assigned
T4036486	-1.19794	0	0	0	chr3A	A0A3B6ELW4	Uncharacterized protein	not assigned
T4036529	-0.93587	0	0	0	chr3A	A0A3B6EJT3	alpha-1,2-Mannosidase	Protein homeostasis
T4036531	-1.04731	0	1.19931	0	chr3A	A0A3B6ENU5	Uncharacterized protein	not assigned
T4036699	1.3356	0	0	0	chr3A	A0A3B6ELC4	NADH-cytochrome b5 reductase	Lipid metabolism
T4036779	-1.28951	0	0	0	chr3A	A0A3B6EMX1	RING-type E3 ubiquitin transferase	Protein homeostasis
T4036784	-0.917538	0	0	0	chr3A	A0A3B6EMX6	Nodulin-like domain-containing protein	Solute transport
T4036787	-1.5502	0	0	-1.52356	chr3A	A0A3B6EKE0	Amino acid transporter transmembrane domain-containing protein	Solute transport
T4036823	-1.06012	0	0.937716	0	chr3A	A0A3B6ENQ8	AB hydrolase-1 domain-containing protein	not assigned
T4036829	-0.91983	0	0	0	chr3A	A0A3B6EPX7	SelT-like protein	not assigned
T4036840	1.16993	-1.53605	0	0	chr3A	A0A3B6ELT7	DNA-3-methyladenine glycosylase I	not assigned
T4036926	-1.06413	0	0	1	chr3A	A0A3B6EKV0	S-acyltransferase	Protein modification
T4036956	-0.906891	0	0	0	chr3A	A0A3B6ENI1	Uncharacterized protein	not assigned
T4036968	-1.15754	0	0	0	chr3A	A0A3B6EM98	ubiquitinyl hydrolase 1	not assigned
T4036983	-1.38702	0	0	0	chr3A	A0A3B6EMB3	Uncharacterized protein	not assigned
T4037108	0.954196	0	0	0	chr3A	A0A3B6EMT7	RRM domain-containing protein	not assigned
T4037132	-0.925999	0	0	0	chr3A	A0A3B6ELL3	Uncharacterized protein	not assigned
T4037176	-0.932886	0	0	0	chr3A	A0A3B6ELT5	J domain-containing protein	not assigned
T4037279	-1.58496	-2.19265	2.10434	-0.900464	chr3A	A0A3B6EM41	DUF2470 domain-containing protein	not assigned
T4037320	-1.50589	0	0	0	chr3A	A0A3B6ENP9	Trigger factor ribosome-binding bacterial domain-containing protein	not assigned
T4037384	-1	0	0	0	chr3A	A0A3B6EMY8	Methyltransferase	not assigned
T4037495	-0.900464	0	0	0	chr3A	A0A3B6EQA5	Uncharacterized protein	not assigned
T4037536	1.70044	0	-2.32193	0	chr3A	A0A8R7U0V2	Bifunctional inhibitor/plant lipid transfer protein/seed storage helical domain-containing protein	not assigned
T4037549	-0.930737	0	0	0	chr3A	A0A3B6EPG2	Trichome birefringence-like N-terminal domain-containing protein	not assigned
T4037652	-1.27302	0	0	-1.32193	chr3A	A0A3B6EST3	Uncharacterized protein	not assigned
T4037667	-0.921997	0	0	-1.08927	chr3A	A0A3B6ENF3	MADS-box domain-containing protein	RNA biosynthesis
T4037678	-1.23266	0	0	0	chr3A	A0A3B6EQZ8	TCP domain-containing protein	RNA biosynthesis
T4037740	1	0	0	0	chr3A	A0A3B6ET36	HMA domain-containing protein	not assigned
T4037782	-1.48543	0	0	0	chr3A	A0A3B6EQC0	F-box domain-containing protein	not assigned
T4037846	-1.41504	0	0	0	chr3A	A0A3B6ENZ8	Flowering-promoting factor 1-like protein 1	not assigned
T4037871	-0.961526	-0.973033	0	0	chr3A	A0A3B6ETG6	PsbP C-terminal domain-containing protein	not assigned
T4037877	-1.16993	0	-1	0	chr3A	A0A3B6EP32	Conserved oligomeric Golgi complex subunit 4	Vesicle trafficking
T4037883	-1.63227	0	-1.37851	0	chr3A	A0A3B6EPR8	AB hydrolase-1 domain-containing protein	not assigned
T4037898	-1.16993	0	0	0	chr3A	A0A341XW26	Uncharacterized protein	not assigned
T4037909	-1.15754	0	0	0	chr3A	A0A3B6EQP6	MGS-like domain-containing protein	Nucleotide metabolism
T4037988	-1.06413	0	0	0	chr3A	A0A3B6EQV1	UV-stimulated scaffold protein A homolog	DNA damage response
T4038087	1.9542	1.58496	0	0	chr3A	A0A3B6EQD6	AB hydrolase-1 domain-containing protein	not assigned
T4038141	1.32193	0	0	0	chr3A	Q4JH28	Beta-1,3-glucanase	Enzyme classification
T4038225	-1.28951	0	0	0	chr3A	A0A3B6EQX1	30S ribosomal protein S11	Protein biosynthesis
T4038273	-1	0	0	0	chr3A	A0A3B6EUI5	NB-ARC domain-containing protein	not assigned
T4038385	-1.78427	0	0	0	chr3A	A0A3B6ET16	Glycosyltransferase	Enzyme classification
T4038396	-1.078	0	0	0	chr3A	A0A3B6EQL5	Glycosyltransferase	Enzyme classification
T4038465	-0.956931	1.4344	0	0	chr3A	A0A3B6EUY9	UMP kinase	Nucleotide metabolism
T4038473	-1	0	0	0	chr3A	A0A3B6G2H8	F-box domain-containing protein	not assigned
T4038534	-1	0	0	0	chr3A	A0A3B6ESS5	Uncharacterized protein	not assigned
T4038575	-1.05445	0	0	0	chr3A	A0A3B6ESV6	Pentacotripeptide-repeat region of PRORP domain-containing protein	RNA processing
T4038579	1.53605	0	0	0	chr3A	A0A3B6ER53	Uncharacterized protein	not assigned
T4038643	-1.32193	0	0	0	chr3A	M7ZP32	40S ribosomal protein S28	Protein biosynthesis
T4038649	1.2863	0	0	0	chr3A	A0A3B6ES22	Metallothionein-like protein	External stimuli response
T4038661	1.152	0	0	0	chr3A	B9UYP3	ABC transporter domain-containing protein	Solute transport
T4038675	-0.917538	0	0	0	chr3A	A0A3B6ET43	Pectin acetylesterase	Cell wall organisation
T4038689	0.980891	0	0	1.50479	chr3A	S4V9N0	MYB13 transcription factor	RNA biosynthesis
T4038716	-1.08246	0	0	0	chr3A	A0A3B6ET87	RRM domain-containing protein	not assigned
T4038756	-1.39232	0	0	0	chr3B	A0A3B6FDM9	BHLH domain-containing protein	RNA biosynthesis
T4038970	-1.50553	0	0	0	chr3B	A0A3B6U7D3	Protein kinase domain-containing protein	Enzyme classification
T4039069	-1.39232	0	0	0	chr3B	A0A3B6FHF7	Exocyst subunit Exo70 family protein	not assigned
T4039082	0.95109	1.16993	0	0	chr3B	A0A3B6FE61	BED-type domain-containing protein	not assigned
T4039085	-1.004	0	-1	0	chr3B	D8L9S2	Glutamate decarboxylase	Amino acid metabolism
T4039093	0.963474	0	0	0	chr3B	D8L9R8	Glycosyltransferase, HGA-like, putative,expressed	not assigned
T4039142	-1.39232	0	0	0	chr3B	A0A3B6NXE9	Uncharacterized protein	not assigned
T4039257	1	0	0	0	chr3B	A0A3B6FEK5	Protein kinase domain-containing protein	Enzyme classification
T4039423	-0.954196	0	0	0	chr3B	A0A3B6FII4	SIAH-type domain-containing protein	not assigned
T4039440	-1.90689	0	0	0	chr3B	A0A3B6FIK9	Protein kinase domain-containing protein	Enzyme classification
T4039516	1.40718	-1.47805	0	0	chr3B	A0A077RVJ9	Non-specific lipid-transfer protein	not assigned
T4039589	-1.10309	0	0	0	chr3B	A0A8R7TRG0	GTP-binding protein YPTM2	Vesicle trafficking
T4039596	-1.45943	0	0	0	chr3B	A0A3B6FG60	Mitochondrial carrier protein	Solute transport
T4039681	-1.078	0	0	0	chr3B	A0A3B6N037	Elongation factor P	Protein biosynthesis
T4039685	-0.979241	0	0	0	chr3B	A0A3B6FJ99	inorganic diphosphatase	Multi-process regulation
T4039693	-1.19265	0	0	0	chr3B	A0A3B6FGD8	Actin-related protein 5	Chromatin organisation
T4039706	-1	0	0	0	chr3B	D8L9I4	snRNA-activating protein complex subunit	RNA biosynthesis
T4039750	-0.925999	0	0	0	chr3B	A0A3B6FFT6	Uncharacterized protein	not assigned
T4039786	-1.08746	0	0	0	chr3B	A0A077RQ16	Receptor-like serine/threonine-protein kinase	Protein modification
T4039914	-0.941106	0	0	0	chr3B	A0A077RX21	Enolase-phosphatase E1	Amino acid metabolism
T4039922	-1.52356	-1.06413	0	0	chr3B	W5D0Q0	Uncharacterized protein	not assigned
T4039926	-0.947533	0	0	0	chr3B	A0A3B6FK26	Band 7 domain-containing protein	not assigned
T4039990	1.078	0	0	0	chr3B	A0A3B6FL25	THIF-type NAD/FAD binding fold domain-containing protein	Protein homeostasis
T4040154	-1.24793	0	0	0	chr3B	A0A3B6FII2	Cytochrome P450 90D2	Phytohormone action
T4040163	-0.912537	0	0	0	chr3B	A0A3B6FKS1	Uncharacterized protein	not assigned
T4040178	-1.33703	0	1	0	chr3B	A0A077RQF9	C2H2-type domain-containing protein	RNA biosynthesis
T4040217	-1.02385	0	0	0	chr3B	W5CZF8	G-patch domain-containing protein	RNA processing
T4040360	-1.27302	0	0	0	chr3B	A0A3B6FLK7	RecQ mediated genome instability protein 1-like N-terminal helical domain-containing protein	Chromatin organisation
T4040399	1.10893	0	0	0	chr3B	B2CW78	Glycosyltransferase	Enzyme classification
T4040405	1.25634	0	0	1.34395	chr3B	A0A3B6FMF9	Glycosyltransferase	not assigned
T4040412	-1.61667	0	0	0	chr3B	A0A3B6FMG8	Bicarbonate transporter-like transmembrane domain-containing protein	Solute transport
T4040423	1.58496	0	0	0	chr3B	A0A3B6ECN7	Uncharacterized protein	Enzyme classification
T4040479	1.0148	1.33703	0	0	chr3B	A0A077RQP6	glutathione transferase	Redox homeostasis
T4040482	-1	0	0	0	chr3B	W5CWG3	TPX2 C-terminal domain-containing protein	not assigned
T4040547	-1.16993	0	0	0	chr3B	A0A077RQS7	DUF1618 domain-containing protein	not assigned
T4040621	1.05063	1.39232	0	0	chr3B	W5CZW7	Phospho-N-acetylmuramoyl-pentapeptide-transferase	Cell division
T4040631	-0.974909	0	0	0	chr3B	A0A3B6FIS1	DUF1618 domain-containing protein	not assigned
T4040710	-1.5025	0	0	0	chr3B	A0A077RSI2	CHCH domain-containing protein	not assigned
T4040715	-0.943416	1.6477	0	0	chr3B	A0A077RET0	(bread wheat) hypothetical protein	Solute transport
T4040720	-1	0	0	0	chr3B	A0A3B6FJQ1	GTPase Der	not assigned
T4040837	-1.26303	0	0	0	chr3B	W5CVV5	RWP-RK domain-containing protein	RNA biosynthesis
T4040857	-0.965235	0	0	0	chr3B	W5CXY8	Protein kinase domain-containing protein	Phytohormone action
T4040894	-1.41504	0	0	0	chr3B	A0A3B6FNG9	Fungal lipase-like domain-containing protein	not assigned
T4040972	-1.18057	0	0	0	chr3B	A0A3B6FJX7	Fungal lipase-like domain-containing protein	Lipid metabolism
T4040988	-1.94606	0	-2.00648	-1.8652	chr3B	A0A077RRW1	Uncharacterized protein	not assigned
T4041000	-1	0	0	0	chr3B	A0A3B6FNT9	Uncharacterized protein	not assigned
T4041048	-1.1822	0	0	0	chr3B	W5CPT4	Pre-mRNA-splicing factor SPF27	RNA processing
T4041063	-0.932886	0	0	0	chr3B	A0A077RS28	DUF4005 domain-containing protein	not assigned
T4041114	1.24793	0	0	0	chr3B	W5CZM5	Photosystem I iron-sulfur center	Photosynthesis
T4041128	-1.36923	0	0	0	chr3B	A0A077RRN4	Uncharacterized protein	not assigned
T4041169	-1.05445	0	0	0	chr3B	A0A3B6FLY8	Calponin-homology (CH) domain-containing protein	Cytoskeleton organisation
T4041219	-1.36923	0	0	0	chr3B	A0A3B6FKV5	Serine/threonine-protein phosphatase	Protein modification
T4041229	-0.925999	0	0	0	chr3B	A0A3B6FQB3	Protein LNK2	Multi-process regulation
T4041243	1.02975	0	0	0	chr3B	A0A3B6FLK6	DUF789 domain-containing protein	not assigned
T4041253	-0.91427	0	0	0	chr3B	A0A3B6FPT0	1,3-beta-glucan synthase	Cell wall organisation
T4041276	1.58496	0	0	0	chr3B	M7YLY3	Nodal modulator 1	not assigned
T4041285	-1.05889	0	0	0	chr3B	A0A8R7TX46	Glutamate carboxypeptidase 2	Protein homeostasis
T4041316	-1	0	0	0	chr3B	A0A3B6FLU8	Uncharacterized protein	not assigned
T4041364	-1.02934	0	0	0	chr3B	A0A3B6FLZ4	Aminotransferase class V domain-containing protein	Amino acid metabolism
T4041385	-1.22882	0	0	0	chr3B	A0A3B6FMN6	Splicing factor YJU2	RNA processing
T4041438	1.35364	0	0	0	chr3B	A0A077RSL7	AAA+ ATPase domain-containing protein	not assigned
T4041456	-1.52356	0	0	-1.80735	chr3B	A0A3B6U5K0	50S ribosomal protein L22, chloroplastic	not assigned
T4041527	-1.32193	0	0	0	chr3B	A0A3B6FQU1	Neutral ceramidase	Lipid metabolism
T4041563	1.03562	0	0	0	chr3B	A0A077RY20	ZF-HD dimerization-type domain-containing protein	RNA biosynthesis
T4041595	0.938599	0	0	0	chr3B	A0A3B6FMU9	Uncharacterized protein	Solute transport
T4041680	1.16993	0	-1.43296	0	chr3B	W5CRZ1	WRKY domain-containing protein	RNA biosynthesis
T4041681	-1.24793	-1.70044	0	0	chr3B	A0A3B6FMI4	dUTPase-like domain-containing protein	not assigned
T4041727	-0.947533	0	0	0	chr3B	A0A077S282	Myb/SANT-like DNA-binding domain-containing protein	RNA biosynthesis
T4041789	-1.26514	-1.37851	-2.45943	-1.2645	chr3B	A0A3B6FSE7	Germin-like protein	not assigned
T4041807	-1	0	0	0	chr3B	A0A3B6FN05	Fatty acid desaturase N-terminal domain-containing protein	Lipid metabolism
T4041812	-1.24998	0	0	0	chr3B	A0A1D5VBM2	Protein PLASTID TRANSCRIPTIONALLY ACTIVE 7	RNA biosynthesis
T4041914	-1.26303	0	0	0	chr3B	A0A3B6FPN7	Uncharacterized protein	not assigned
T4041940	-0.951844	0	0	0	chr3B	A0A3B6FSI1	Phosphoribulokinase/uridine kinase domain-containing protein	Photosynthesis
T4042046	-1.08746	0	0	0	chr3B	A0A3B6FP03	Phosphotransferase	Carbohydrate metabolism
T4042069	-1.152	0	0	0	chr3B	A0A077RZH9	Alpha-MPP	Cellular respiration
T4042070	1.24101	0	0	-1.05889	chr3B	A0A3B6FSX5	ATP-dependent 6-phosphofructokinase	Cellular respiration
T4042204	1.52356	0	0	0	chr3B	A0A3B6FU24	NFACT RNA-binding domain-containing protein	not assigned
T4042263	-1	0	0	0	chr3B	W5D2J8	riboflavin kinase	not assigned
T4042281	-1	0	0	0	chr3B	A0A3B6FQX8	SAP30-binding protein	not assigned
T4042368	-1.26167	-1.52356	0	-1.44057	chr3B	A0A218M073	Ribulose bisphosphate carboxylase large chain	not assigned
T4042372	-1	0	0	0	chr3B	A0A3B6FU00	Uncharacterized protein	not assigned
T4042424	-1.45943	0	0	0	chr3B	A0A3B6PQB4	Pentacotripeptide-repeat region of PRORP domain-containing protein	not assigned
T4042460	-1.09954	0	0	0	chr3B	A0A077S4C3	Uncharacterized protein	Protein homeostasis
T4042489	-0.900464	0	-0.959358	0	chr3B	A0A3B6FUI5	UspA domain-containing protein	not assigned
T4042510	-0.917538	0	0	0	chr3B	A0A3B6H0H5	Importin N-terminal domain-containing protein	not assigned
T4042527	1.39232	0	0	0	chr3B	A0A3B6FUP1	Uncharacterized protein	not assigned
T4042567	-1	0	0	0	chr3B	W5CZ06	Uncharacterized protein	Plant reproduction
T4042588	-1	0	0	0	chr3B	A0A3B6FR30	PDZ domain-containing protein	not assigned
T4042592	1.14684	0	0	0	chr3B	A0A3B6FS50	Glycosyltransferase	Enzyme classification
T4042609	0.925999	0	0	1.09954	chr3B	W5D6U7	Amidohydrolase-related domain-containing protein	Nucleotide metabolism
T4042653	-1.16993	0	0	0	chr3B	A0A3B6FSE3	Bifunctional inhibitor/plant lipid transfer protein/seed storage helical domain-containing protein	Cell wall organisation
T4042659	1.27196	1.22549	0	0	chr3B	W5CYM2	NADH-cytochrome b5 reductase	Lipid metabolism
T4042669	-1	0	0	0	chr3B	A0A8R7TYZ5	NAC domain-containing protein	RNA biosynthesis
T4042681	1.32193	0	0.954196	0	chr3B	A0A077RWH4	Protein LURP-one-related 8	not assigned
T4042730	1.32193	-1.9542	0	0	chr3B	A0A077S188	Expansin	Cell wall organisation
T4042746	-2.37851	0	0	0	chr3B	A0A077S4H4	Amino acid transporter transmembrane domain-containing protein	Solute transport
T4042755	2.47249	0	0	0	chr3B	A0A3B6ELM7	WRKY domain-containing protein	RNA biosynthesis
T4042759	-1.45943	0	0	0	chr3B	A0A3B6FW36	Haem-binding uptake Tiki superfamily ChaN domain-containing protein	not assigned
T4042802	-1	0	0	0	chr3B	A0A077RVS7	Calcium-dependent protein kinase	Protein modification
T4042829	-1.11548	-0.95109	0	0	chr3B	A0A3B6FSF9	Uncharacterized protein	Redox homeostasis
T4042854	1.25312	1.40312	0	1.51457	chr3B	W5CU28	Uncharacterized protein	not assigned
T4042860	-0.932886	0	0	0	chr3B	E2F3W4	30S ribosomal protein S8, chloroplastic	Protein biosynthesis
T4042886	-0.97728	0	0	0	chr3B	A0A077RX65	ENTH domain-containing protein	not assigned
T4042930	-1.152	-0.900464	0	0	chr3B	A0A3B6FW46	Uncharacterized protein	not assigned
T4042973	0.923038	0	0	0	chr3B	A0A3B6FWT7	Hs1pro-1 C-terminal domain-containing protein	not assigned
T4042976	-1	0	0	0	chr3B	A0A3B6FW96	Actin-related protein 2	Cytoskeleton organisation
T4043010	-1.39232	0	0	0	chr3B	A0A3B6GX96	Tyrosine specific protein phosphatases domain-containing protein	not assigned
T4043053	-0.954912	0	0	1.06746	chr3B	A0A3B6FX66	Actin	Cytoskeleton organisation
T4043105	-1.01911	0	0	0	chr3B	A0A3B6FTG6	5'-3' exoribonuclease	RNA processing
T4043217	1.16993	-1.16993	0	0	chr3B	W5CT29	Uncharacterized protein	not assigned
T4043228	-1	-1.25873	0	0	chr3B	A0A077RY17	Uncharacterized protein	not assigned
T4043229	-1.00959	0	0	0	chr3B	A0A077S2G8	Uncharacterized protein	not assigned
T4043259	-1.24793	0	0	0	chr3B	A0A3B6FXA8	DUF6598 domain-containing protein	not assigned
T4043290	1.06413	0	0	0	chr3B	A0A3B6FUN4	DUF1618 domain-containing protein	not assigned
T4043304	-1.78427	0	-0.947533	0	chr3B	A0A077S2K9	Uncharacterized protein	not assigned
T4043307	-0.970854	0	0	0	chr3B	A0A3B6FU63	non-specific serine/threonine protein kinase	Protein biosynthesis
T4043342	-1.10692	0	0	0	chr3B	W5CR92	F-box protein SKP2A-like protein	Protein homeostasis
T4043478	-1.07039	0	0	0	chr3B	A0A077RYX1	Pentacotripeptide-repeat region of PRORP domain-containing protein	not assigned
T4043531	-1.1375	0	0	0	chr3B	W5D2R4	Small ubiquitin-related modifier	Protein homeostasis
T4043630	-1.39232	0	0	0	chr3B	A0A3B6FVU9	MADS-box domain-containing protein	RNA biosynthesis
T4043640	-1.28951	-1.37587	-1.2854	0	chr3B	W5CXW4	DUF4408 domain-containing protein	not assigned
T4043699	-1.14487	0	0	0	chr3B	A0A3B6FYV9	serine C-palmitoyltransferase	Lipid metabolism
T4043816	-0.971986	0	0	0	chr3B	A0A3B6FZ74	Transcription factor CBF/NF-Y/archaeal histone domain-containing protein	RNA biosynthesis
T4043847	-1.0435	0	0	0	chr3B	A0A3B6FVF6	glutathione transferase	Redox homeostasis
T4043873	-0.938599	0	0	0	chr3B	A0A3B6FZC9	Homeobox domain-containing protein	RNA biosynthesis
T4043898	2.39232	0	0	0	chr3B	A0A077RZP2	AB hydrolase-1 domain-containing protein	not assigned
T4043935	-1.40881	0	0	0	chr3B	A0A3B6FVR0	MGS-like domain-containing protein	Nucleotide metabolism
T4043979	1.37851	0	0	0	chr3B	A0A3B6FWG7	FHA domain-containing protein	Chromatin organisation
T4044152	-1	0	0	0	chr3B	A0A3B6FWF6	BRCT domain-containing protein	DNA damage response
T4044266	-1.12553	0	0	0	chr3B	A0A3B6FWR4	RecA protein	Cell division
T4044509	0.959358	1.16993	0	0	chr3B	A0A3B6G1Q9	Uncharacterized protein	not assigned
T4044567	-0.987289	0	0	0	chr3B	A0A077S8N3	Protein kinase domain-containing protein	Cell division
T4044585	-1.47393	-2.18763	0	0	chr3B	A0A3B6G1X3	Protein DETOXIFICATION	Solute transport
T4044586	1.11718	0	0	1.64797	chr3B	A0A077S8A0	Protein DETOXIFICATION	Solute transport
T4044655	-1	0	0	0	chr3B	A0A3B6G1L7	RNA helicase	not assigned
T4044894	-0.900464	0	0	0	chr3B	A0A077RF03	RING-type E3 ubiquitin transferase	Protein homeostasis
T4045041	-0.924712	0	0	0	chr3B	A0A080YUA1	PWWP domain-containing protein	not assigned
T4045107	1.45943	0	0.912537	0	chr3B	A0A3B6FZA7	Tonoplast intrinsic protein	Solute transport
T4045209	1.05603	0	0	0	chr3D	A0A3B6GKI0	Uncharacterized protein	Secondary metabolism
T4045567	-1.152	0	0	0	chr3D	A0A3B6GLP1	Deoxyhypusine synthase	Protein biosynthesis
T4045607	-1.38466	0	0	0	chr3D	A0A3B6GPM1	Protein kinase domain-containing protein	Protein modification
T4045671	-1	0	0	0	chr3D	A0A3B6GPS3	Cytochrome b559 subunit alpha	Photosynthesis
T4045689	-0.925999	0	0	0	chr3D	A0A3B6GM21	Uncharacterized protein	RNA processing
T4045690	-1	0	0	0	chr3D	A0A3B6GMP0	Uncharacterized protein	RNA processing
T4045749	-1.27563	0	-1.47705	0	chr3D	A0A3B6GQJ0	Uncharacterized protein	not assigned
T4045756	-1.30401	0	-1.80984	-0.909636	chr3D	A0A3B6GQJ7	Uncharacterized protein	not assigned
T4045772	2.51457	0	0	0	chr3D	A0A3B6GQ28	P450	Enzyme classification
T4045816	-1	0	0	0	chr3D	A0A3B6GQQ9	M-phase phosphoprotein 6	RNA processing
T4045841	1.30666	0	0	0	chr3D	A0A3B6GN24	Uncharacterized protein	not assigned
T4045884	1.76553	0	0	0	chr3D	A0A3B6GQY9	Protein kinase domain-containing protein	Phytohormone action
T4045925	1.82597	0	0	0	chr3D	A0A3B6GLC4	Major facilitator superfamily (MFS) profile domain-containing protein	Solute transport
T4045961	-0.902703	0	0	0	chr3D	A0A3B6GNF7	EXPERA domain-containing protein	Lipid metabolism
T4045970	-1.02463	-1.77897	-0.969009	-1.59531	chr3D	A0A3B6GLJ5	Uncharacterized protein	Photosynthesis
T4046049	0.932886	0	0	0	chr3D	NA	NA	not assigned
T4046057	-1	0	0	0	chr3D	A0A3B6GLV6	Pentacotripeptide-repeat region of PRORP domain-containing protein	RNA processing
T4046161	-1.70044	0	0	0	chr3D	A0A3B6GM46	EXPERA domain-containing protein	not assigned
T4046173	-1.36923	0	0	0	chr3D	A0A3B6GM54	DEAD-box ATP-dependent RNA helicase 40	not assigned
T4046174	-1.42626	0	0	0	chr3D	A0A3B6GS29	Transcription initiation factor TFIID subunit 15b	not assigned
T4046221	-1.05063	0	0	0	chr3D	A0A3B6GP75	Calcium uniporter protein	not assigned
T4046231	-0.975338	0	0	0	chr3D	A0A3B6GMA9	Translation machinery-associated protein 22	not assigned
T4046260	-1.11548	0	0	0	chr3D	A0A3B6GPD4	Uncharacterized protein	RNA biosynthesis
T4046402	-1.24793	0	0	0	chr3D	A0A3B6GSB9	Serine/threonine protein phosphatase 2A regulatory subunit	Protein modification
T4046459	0.934905	0	0	0	chr3D	A0A3B6GT22	BZIP domain-containing protein	RNA biosynthesis
T4046477	-1.22239	0	0	0	chr3D	A0A3B6GQ77	Uncharacterized protein	not assigned
T4046492	-1.02975	0	0	0	chr3D	A0A3B6GQA7	Protein kinase domain-containing protein	Phytohormone action
T4046493	1	0	0	0	chr3D	A0A3B6GNA1	Arginine/serine-rich splicing factor	RNA processing
T4046496	-1.05772	-1	0	0	chr3D	A0A3B6GQB3	Uncharacterized protein	not assigned
T4046609	-0.947533	0	0	0	chr3D	A0A3B6GTP0	Transcription factor GTE4	RNA biosynthesis
T4046610	0.917538	0	0	0	chr3D	A0A3B6GQ29	ABC1 atypical kinase-like domain-containing protein	Protein modification
T4046706	-0.981384	0	0	0	chr3D	A0A3B6GTJ0	Uncharacterized protein	not assigned
T4046759	0.910733	0	0	0.91427	chr3D	A0A3B6GP69	BHLH domain-containing protein	RNA biosynthesis
T4046789	-1.09954	0	0	0	chr3D	A0A3B6GUB8	Protein DEFECTIVE IN MERISTEM SILENCING 3	Chromatin organisation
T4046841	-1.24793	0	0	0	chr3D	A0A3B6GU17	D-aminoacyl-tRNA deacylase	not assigned
T4046892	-1.16993	0	0	0	chr3D	A0A3B6GPM7	Uncharacterized protein	not assigned
T4046922	-1.22239	0	0	0	chr3D	A0A3B6GPS5	Uncharacterized protein	not assigned
T4046951	-1.91938	0	0	0	chr3D	A0A3B6FPB4	IBB domain-containing protein	Protein translocation
T4046953	-1.42321	0	0	0	chr3D	A0A3B6GPQ6	Peptidase S59 domain-containing protein	Protein translocation
T4046961	-1.1375	-1.074	0	0	chr3D	A0A3B6GRB5	Kinesin motor domain-containing protein	Cytoskeleton organisation
T4046994	-1.55943	0	0	0	chr3D	A0A3B6GQ02	Pre-mRNA-splicing factor SPF27 homolog	RNA processing
T4047111	0.947533	0	0	0	chr3D	A0A3B6GV16	BAH domain-containing protein	Chromatin organisation
T4047216	-1.06413	0	0	0	chr3D	A0A3B6GSU7	SnoaL-like domain-containing protein	Protein homeostasis
T4047274	-0.91427	0	0	0	chr3D	A0A3B6GVP5	Uncharacterized protein	not assigned
T4047298	2	0	-0.917538	0	chr3D	A0A3B6U6F3	Uncharacterized protein	Secondary metabolism
T4047391	0.965235	0	0	1.19663	chr3D	A0A3B6GTM5	Uncharacterized protein	not assigned
T4047415	1.10309	0	0	0	chr3D	A0A3B6GWA5	NAD-dependent epimerase/dehydratase domain-containing protein	not assigned
T4047432	-2.92735	-1.4021	0	0	chr3D	A0A3B6GT65	Tetrapyrrole methylase domain-containing protein	Coenzyme metabolism
T4047516	-1.05063	0	0	0	chr3D	A0A3B6GU44	Endonuclease/exonuclease/phosphatase domain-containing protein	not assigned
T4047520	-1.30933	0	0	0	chr3D	A0A3B6EG38	N-acetyltransferase domain-containing protein	Protein modification
T4047522	1	0	0	0	chr3D	A0A3B6GWQ2	ABC transporter domain-containing protein	Solute transport
T4047564	-1.03562	0	0	0	chr3D	A0A3B6GTP8	Vacuolar protein sorting-associated protein 25	Vesicle trafficking
T4047571	-1.08746	0	0	0	chr3D	A0A3B6GTQ8	DUF295 domain-containing protein	not assigned
T4047643	1.152	0	0	0	chr3D	A0A3B6GTZ9	Methyltransferase type 11 domain-containing protein	not assigned
T4047678	-1.8365	0	0	0	chr3D	A0A3B6GXC2	Mitochondrial processing peptidase beta subunit	Cellular respiration
T4047705	-0.932886	0	0	0	chr3D	A0A3B6GXI3	Chloride channel protein	Solute transport
T4047708	-1.12199	0	0	0	chr3D	A0A3B6GUX4	Uncharacterized protein	Secondary metabolism
T4047736	-0.921997	0	0	0	chr3D	A0A3B6GUF6	VIP1 protein	not assigned
T4047746	-1.07039	0	0	0	chr3D	A0A3B6EHK0	Uncharacterized protein	Solute transport
T4047790	-1.17585	0	0	0	chr3D	A0A3B6GTB4	IST1-like protein	Vesicle trafficking
T4047792	-1.58496	0	0	0	chr3D	A0A3B6GYD7	Uncharacterized protein	not assigned
T4047850	-1.83745	0	0	0	chr3D	A0A341T1J6	60S ribosomal protein L37a	Protein biosynthesis
T4047878	-0.963474	0	0	0	chr3D	A0A3B6GM56	Uncharacterized protein	not assigned
T4047940	-1	0	0	0	chr3D	A0A3B6GTR1	Golgin-84	Vesicle trafficking
T4047949	-1.58496	0	0	0	chr3D	A0A3B6GYU4	Phosphotransferase	Carbohydrate metabolism
T4047972	1.078	0	0	0	chr3D	A0A3B6GYG6	Uncharacterized protein	not assigned
T4048002	-0.925999	0	0	0	chr3D	A0A3B6GU22	Uncharacterized protein	not assigned
T4048026	1.22239	0	0	0	chr3D	A0A3B6GU41	Uncharacterized protein	not assigned
T4048036	-1.90689	0	0	0	chr3D	A0A3B6GZ41	Ultraviolet-B receptor UVR8	not assigned
T4048090	1.19265	0	0	0	chr3D	A0A3B6GYX5	NFACT RNA-binding domain-containing protein	not assigned
T4048115	-1.07039	0	0	0	chr3D	A0A3B6GZG4	Uncharacterized protein	not assigned
T4048213	-0.974005	0	0	0	chr3D	A0A3B6GZD0	BSD domain-containing protein	RNA biosynthesis
T4048240	1.12199	0	0	0	chr3D	A0A3B6GZW4	diacylglycerol O-acyltransferase	Cell wall organisation
T4048277	-1.32193	0	0	0	chr3D	A0A3B6GZP0	Protein MON2 homolog	not assigned
T4048313	-1	0	0	0	chr3D	A0A3B6GVB3	Ultraviolet-B receptor UVR8	not assigned
T4048396	1.52356	0	0	0	chr3D	A0A3B6H0J5	Uncharacterized protein	not assigned
T4048431	1.078	0	0	0	chr3D	A0A3B6GXI6	DNA-(apurinic or apyrimidinic site) endonuclease	DNA damage response
T4048434	1	0	0	0	chr3D	A0A3B6EP55	Glycerol-3-phosphate dehydrogenase [NAD(+)]	Lipid metabolism
T4048499	-1	0	0	0	chr3D	A0A3B6GXR2	Uncharacterized protein	not assigned
T4048523	-1	0	0	0	chr3D	A0A3B6GW22	glycerophosphodiester phosphodiesterase	not assigned
T4048575	1.15754	0	0	0	chr3D	A0A3B6GW89	Protein kinase domain-containing protein	Protein modification
T4048580	1	0	0	0	chr3D	A0A3B6H157	Expansin	Cell wall organisation
T4048607	2.05889	0	0.929611	0	chr3D	A0A3B6GWC1	WRKY domain-containing protein	RNA biosynthesis
T4048664	1.03395	0	0	-1.49476	chr3D	A0A3B6GY95	Ureidoglycolate hydrolase	not assigned
T4048675	1.39232	0	0	0	chr3D	A0A3B6H100	DNA-3-methyladenine glycosylase I	not assigned
T4048689	-1.58496	0	1.18442	0	chr3D	A0A3B6GYC5	Tudor domain-containing protein	not assigned
T4048706	2.25634	1.70044	0	1.52356	chr3D	A0A3B6GXV6	Uncharacterized protein	not assigned
T4048718	-1.08092	0	0	0	chr3D	A0A3B6H1K4	Coatomer subunit zeta	Vesicle trafficking
T4048775	-1	0	0	0	chr3D	A0A3B6H1B9	Uncharacterized protein	not assigned
T4048827	1.88264	0	0	0	chr3D	A0A3B6H1I7	Hs1pro-1 C-terminal domain-containing protein	not assigned
T4048830	-0.943416	0	0	0	chr3D	A0A3B6GYV0	Nucleoporin NSP1-like C-terminal domain-containing protein	Protein translocation
T4048968	0.917538	0	0	0	chr3D	A0A3B6GYU7	Uncharacterized protein	Solute transport
T4048971	-0.964376	0	0	0	chr3D	A0A3B6H227	5'-3' exoribonuclease	RNA processing
T4049028	-1.07039	0	0	0	chr3D	A0A3B6GZM7	F-box domain-containing protein	not assigned
T4049069	-0.943416	0	0	0	chr3D	A0A3B6GY26	Protein RFT1 homolog	Protein modification
T4049096	-0.906891	0	0	0	chr3D	A0A3B6GZW3	Uncharacterized protein	not assigned
T4049149	-1.14136	0	0	0	chr3D	A0A3B6H360	WPP domain-containing protein	Protein translocation
T4049210	0.925999	0	0	0	chr3D	A0A3B6H2Y2	Uncharacterized protein	not assigned
T4049332	1.80735	0	0	0	chr3D	A0A3B6H3S1	DUF868 domain-containing protein	not assigned
T4049375	1.39855	1	0	0.947533	chr3D	A0A3B6H3X2	Bifunctional inhibitor/plant lipid transfer protein/seed storage helical domain-containing protein	not assigned
T4049392	-1.46566	0	0	0	chr3D	A0A3B6GZ83	AAA+ ATPase domain-containing protein	Protein homeostasis
T4049398	1.29123	0	0	0	chr3D	A0A3B6H0Z1	Methanethiol oxidase	not assigned
T4049438	-1.24907	-1.18724	0	0	chr3D	A0A3B6GZE9	AB hydrolase-1 domain-containing protein	not assigned
T4049439	-1.152	0	0	0	chr3D	A0A3B6H3R9	Auxin efflux carrier component	Phytohormone action
T4049451	-1.26303	-1	0	0	chr3D	A0A3B6H462	CBS domain-containing protein	not assigned
T4049459	-1.39232	0	0	0	chr3D	A0A3B6GZG8	Methyltransferase small domain-containing protein	not assigned
T4049493	-1.52356	0	0	0	chr3D	A0A3B6H499	Uncharacterized protein	not assigned
T4049501	-0.917538	0	0	0	chr3D	A0A3B6H1A7	Exportin-5 C-terminal domain-containing protein	not assigned
T4049508	-1.22239	-0.932886	0.955877	0	chr3D	A0A3B6ENZ9	MADS-box domain-containing protein	RNA biosynthesis
T4049685	1.20387	0	0	0.905535	chr3D	W5CX20	Flowering-promoting factor 1-like protein 1	not assigned
T4049746	1	0	0	0	chr3D	A0A3B6H215	Cullin N-terminal domain-containing protein	not assigned
T4049792	-0.920566	0	0	0	chr3D	A0A3B6H263	F-box domain-containing protein	not assigned
T4049880	-1.29546	0	0	0	chr3D	A0A3B6H0T4	F-box domain-containing protein	not assigned
T4049883	-1.26303	0	0	0	chr3D	A0A3B6H1W0	C3H1-type domain-containing protein	not assigned
T4049918	2.68806	0	0	0	chr3D	Q5TMB2	Peptidase A1 domain-containing protein	Protein homeostasis
T4050085	2.19265	0	0	0	chr3D	A0A3B6H2I6	glutathione transferase	Redox homeostasis
T4050093	-1.03103	0	0	0	chr3D	A0A3B6H600	Uncharacterized protein	not assigned
T4050107	1.1375	0	0	0	chr3D	A0A3B6H336	EF-hand domain-containing protein	Multi-process regulation
T4050176	-1.10962	0	0	-1	chr3D	A0A3B6H5S8	DUF295 domain-containing protein	not assigned
T4050256	-0.942285	0	0	0	chr3D	A0A3B6H311	Prolamin-like domain-containing protein	Phytohormone action
T4050347	-1.37851	0	0	0	chr3D	A0A3B6UB98	Man1/Src1 C-terminal domain-containing protein	not assigned
T4050478	1.2854	0	-1.90689	0	chr3D	A0A3B6H3K5	NAD-dependent epimerase/dehydratase domain-containing protein	not assigned
T4050484	-1.07039	0	0	0	chr3D	A0A3B6H436	Uncharacterized protein	not assigned
T4050510	-1.10535	0	0	0	chr3D	A0A3B6H702	Uncharacterized protein	not assigned
T4050518	-1.26303	0	0	0	chr3D	A0A3B6H2M0	60S ribosomal protein L38	Protein biosynthesis
T4050562	-0.960472	0	0	0	chr3D	A0A341TM85	Uncharacterized protein	not assigned
T4050654	0.917538	0	0	0	chr3D	A0A3B6H4K5	Transcription initiation factor IIA subunit 2	RNA biosynthesis
T4050719	-1.23879	0	0	0	chr3D	A0A3B6H391	Plant-specific domain TIGR01615 family protein	not assigned
T4050832	-1.08746	0	0	0	chr4A	A0A3B6HLV5	Uncharacterized protein	not assigned
T4050937	-1	0	0	0	chr4A	A0A3B6HM86	Complex 1 LYR protein domain-containing protein	Cellular respiration
T4050962	1.58496	0	0	0	chr4A	A0A3B6HMB5	Uncharacterized protein	not assigned
T4051044	-1.40296	0	0	0	chr4A	A0A3B6HPI2	Ribosomal protein S7 domain-containing protein	Protein biosynthesis
T4051055	-1.06413	0	0	0	chr4A	A0A3B6HML1	PDZ domain-containing protein	not assigned
T4051132	-1.04731	0	0	0	chr4A	A0A3B6HS00	BTB domain-containing protein	Protein homeostasis
T4051140	2.32193	0	0	0	chr4A	C7AE91	Phytocyanin domain-containing protein	not assigned
T4051206	-1.34062	-1.12399	0	0	chr4A	A0A3B6HS56	Protein phosphatase	not assigned
T4051267	-1	0	0	0	chr4A	A0A3B6HRH0	Uncharacterized protein	not assigned
T4051351	-1.36257	0	0	0	chr4A	A0A3B6HNF4	Uncharacterized protein	not assigned
T4051407	-1.01886	0	0	0	chr4A	A0A3B6HNM1	Homeobox domain-containing protein	RNA biosynthesis
T4051408	1.06413	0	0	0	chr4A	A0A3B6HS30	Uncharacterized protein	not assigned
T4051466	0.95109	0	0	0	chr4A	A0A3B6HT50	Receptor-like serine/threonine-protein kinase	Enzyme classification
T4051472	-0.906891	0	0	-0.968291	chr4A	A0A3B6HPG3	Ribosomal protein L18e/L15P domain-containing protein	Protein biosynthesis
T4051492	-1.39232	0	0	0	chr4A	K9ZU24	Protein DETOXIFICATION	Solute transport
T4051597	-1.16993	0	0	0	chr4A	A0A3B6HTJ9	Uncharacterized protein	Cell division
T4051614	-0.904843	0	0	0	chr4A	A0A3B6PQ79	Thioredoxin domain-containing protein	not assigned
T4051741	-1.10109	0	0	0	chr4A	A0A3B6HT75	50S ribosomal protein L4, chloroplastic	Protein biosynthesis
T4051770	-1.16993	0	0	0.925999	chr4A	A0A3B6HTB6	Uncharacterized protein	Enzyme classification
T4051772	-0.932886	0	0	0	chr4A	A0A3B6HQD5	AT-hook motif nuclear-localized protein	RNA biosynthesis
T4051782	-1.22239	0	0	1	chr4A	A0A3B6HRX2	RING-type domain-containing protein	Phytohormone action
T4051785	-1.12676	0	0	0	chr4A	A0A3B6HTE2	ROTUNDIFOLIA like 8	Phytohormone action
T4051857	1.58496	0	0	0	chr4A	A0A3B6HTP2	GST N-terminal domain-containing protein	Redox homeostasis
T4051882	-1.34104	0	0	0	chr4A	A0A3B6HQS0	Uncharacterized protein	not assigned
T4051902	-1.05445	-1.39232	0	0	chr4A	A0A3B6HUQ3	Alpha-taxilin	not assigned
T4051933	-1.39232	0	0	0	chr4A	A0A3B6HQD7	Myb/SANT-like DNA-binding domain-containing protein	RNA biosynthesis
T4051952	-1.41504	0	0	0	chr4A	A0A3B6HR12	Mitochondrial import inner membrane translocase subunit TIM22	Protein translocation
T4052015	0.943416	0	0	0	chr4A	A0A3B6HR84	Negatively light-regulated protein	not assigned
T4052024	-1	0	0	0	chr4A	A0A3B6HQN9	Peptide chain release factor domain-containing protein	Protein biosynthesis
T4052081	-1.3953	0	0	0	chr4A	A0A8R7Q571	non-reducing end alpha-L-arabinofuranosidase	Cell wall organisation
T4052102	-1.06413	0	0	0	chr4A	A0A3B6HUP0	Mitochondrial import receptor subunit TOM40-1	Protein translocation
T4052159	-1.0785	-1.10362	0	0	chr4A	A0A3B6HVR6	Non-specific serine/threonine protein kinase	Protein modification
T4052227	-1.01838	0	0	0	chr4A	A0A3B6HV84	CCT domain-containing protein	RNA biosynthesis
T4052235	-1	0	0	0	chr4A	A0A3B6HRL5	RNA helicase	Vesicle trafficking
T4052240	1.13124	0	0	0	chr4A	A0A3B6RFM3	F-box domain-containing protein	RNA processing
T4052265	-1	0	0	0	chr4A	A0A3B6HTZ2	Exportin-1/Importin-beta-like domain-containing protein	Protein translocation
T4052302	-1	0	0	0	chr4A	A0A3B6HRT8	Glutaredoxin domain-containing protein	not assigned
T4052444	1.078	0	0	0	chr4A	A0A3B6HSC8	WRKY domain-containing protein	RNA biosynthesis
T4052539	-1.39232	0	0	0	chr4A	A0A3B6HSR8	POPLD domain-containing protein	RNA processing
T4052583	-1.0484	0	0	0	chr4A	A0A3B6HWJ1	Metallothionein-like protein	External stimuli response
T4052622	1.20945	0	0	0	chr4A	A0A3B6HTR8	Uncharacterized protein	Solute transport
T4052768	-2.75489	0	0	0	chr4A	A0A3B6HVV2	non-specific serine/threonine protein kinase	Protein modification
T4052811	-0.970253	0	0	0	chr4A	A0A3B6HYE0	Cyclin-like domain-containing protein	Cell division
T4052915	-1.02748	0	0	0	chr4A	A0A3B6HXU1	Uncharacterized protein	not assigned
T4053000	-1.05889	-1.08746	-1.24793	0	chr4A	A0A3B6HY27	aldehyde oxygenase (deformylating)	Lipid metabolism
T4053014	-0.938599	0	0	0	chr4A	A0A3B6HY41	Aldehyde dehydrogenase	Cell wall organisation
T4053041	-1.77259	0	0	0	chr4A	A0A3B6HV71	RING-type domain-containing protein	not assigned
T4053045	1.63743	0	0	0	chr4A	A0A3B6HZ73	Protein kinase domain-containing protein	Protein modification
T4053068	-0.925999	0	0	0	chr4A	A0A3B6HVA8	CCR4-NOT transcription complex subunit 11	RNA processing
T4053162	-1.078	0	0	-1.08746	chr4A	A0A3B6HV18	LOB domain-containing protein	RNA biosynthesis
T4053200	1.078	0	0	0	chr4A	A0A3B6HYS2	MYB-CC type transcription factor LHEQLE-containing domain-containing protein	not assigned
T4053253	-1.80967	-1.10579	0	0	chr4A	A0A3B6HYZ2	Protein DETOXIFICATION	Solute transport
T4053263	-1.10852	0	0	0	chr4A	A0A3B6HXK7	Uncharacterized protein	not assigned
T4053270	-1.21681	0	0	0	chr4A	A0A3B6HZ15	Magnesium-dependent phosphatase 1	not assigned
T4053373	-1.03395	0	0	0	chr4A	A0A3B6HZF2	Ribosomal protein L6 alpha-beta domain-containing protein	Protein biosynthesis
T4053397	-1	0	-1.23704	0	chr4A	A0A3B6HVY9	Uncharacterized protein	RNA biosynthesis
T4053404	-1.24793	0	0	0	chr4A	A0A3B6I0G8	Chlorophyll(Ide) b reductase NOL, chloroplastic	Coenzyme metabolism
T4053466	-1.12928	0	0	0	chr4A	A0A3B6HZR7	DNA-directed RNA polymerase subunit	RNA biosynthesis
T4053534	2.39232	0	0	0	chr4A	A0A3B6I011	Uncharacterized protein	Nucleotide metabolism
T4053621	1	0	0	1.04731	chr4A	A0A3B6I0B9	Uncharacterized protein	Solute transport
T4053626	-0.932886	-1.19265	0	0	chr4A	A0A3B6I199	Glutamine amidotransferase domain-containing protein	Protein homeostasis
T4053648	-1.32193	-1.42884	0	-1.75489	chr4A	A0A3B6I0F5	Uncharacterized protein	Solute transport
T4053667	1.08746	0	0	0	chr4A	A0A3B6HZ22	Nodulin-like domain-containing protein	Solute transport
T4053696	-1.39232	0	0	0	chr4A	A0A3B6HZ56	Uncharacterized protein	not assigned
T4053731	-1	0	0	1.5025	chr4A	A0A3B6I1N5	FLZ-type domain-containing protein	Multi-process regulation
T4053743	1.39232	0	0	1.39232	chr4A	A0A3B6HXP8	Zeamatin-like protein	not assigned
T4053864	-1.32193	0	0	0	chr4A	A0A8R7QCH1	Lysine-specific demethylase 3B	Chromatin organisation
T4053915	0.954196	0	0	0	chr4A	A0A3B6HY75	Uncharacterized protein	not assigned
T4053958	-2.05063	-1.12553	0	0	chr4A	A0A3B6I1G5	Uncharacterized protein	not assigned
T4054038	-1	0	0	0	chr4A	A0A3B6HYM5	Cleavage and polyadenylation specificity factor subunit 3-I	RNA processing
T4054043	-1.152	0	0	1.1375	chr4A	A0A3B6HY59	Pentacotripeptide-repeat region of PRORP domain-containing protein	RNA processing
T4054075	-1.41504	0	0	0	chr4A	A0A3B6I1V7	Uncharacterized protein	not assigned
T4054092	-1.08746	0	-1	0	chr4A	A0A3B6HYU2	Elongation factor Tu	Protein biosynthesis
T4054156	-0.922832	0	0	0	chr4A	A0A3B6I260	Uncharacterized protein	not assigned
T4054169	-0.989508	0	-1.63227	-1.09311	chr4A	A0A3B6I271	Aspartokinase	Amino acid metabolism
T4054217	-0.912537	0	0	0	chr4A	A0A3B6I0V3	CASTOR/POLLUX/SYM8 ion channel conserved domain-containing protein	Solute transport
T4054226	-1.04264	0	0	0	chr4A	A0A3B6N288	Water stress and hypersensitive response domain-containing protein	not assigned
T4054256	-1.20163	0	0	0	chr4A	A0A3B6I0Z9	DUF295 domain-containing protein	not assigned
T4054297	-1.14684	0	0	0	chr4A	A0A3B6I3G4	Trafficking protein particle complex subunit	Vesicle trafficking
T4054329	-1.04182	-2.25634	0	-1	chr4A	A0A3B6HZJ4	Uncharacterized protein	Cellular respiration
T4054330	-0.973528	0	0	0	chr4A	A0A3B6I3K0	Coenzyme Q-binding protein COQ10 START domain-containing protein	not assigned
T4054340	-1.05733	0	0	0	chr4A	A0A3B6HZK8	Nicotinate phosphoribosyltransferase	Coenzyme metabolism
T4054363	-0.912537	0	0	0	chr4A	A0A3B6HZ68	DNA-directed RNA polymerase subunit	RNA biosynthesis
T4054517	-1.28951	0	0	0	chr4A	A0A3B6HZP8	Uncharacterized protein	not assigned
T4054520	-1.06817	0	0	0	chr4A	A0A8R7V0A3	Band 7 domain-containing protein	not assigned
T4054609	-1.39232	0	0	0	chr4A	A0A3B6RCF7	U4/U6 small nuclear ribonucleoprotein Prp3	RNA processing
T4054713	-1.20163	0	0	0	chr4A	A0A3B6I4Q4	Protein kinase domain-containing protein	Protein modification
T4054719	0.945552	-1.08406	0	0	chr4A	A0A341TWW0	Cysteine-rich transmembrane CYSTM domain-containing protein	not assigned
T4054845	-1.23078	0	0	1.12085	chr4A	A0A3B6I460	methylcrotonoyl-CoA carboxylase	Amino acid metabolism
T4054949	-1.09954	0	0	1.078	chr4A	A0A3B6I4G0	Condensin complex subunit 1 C-terminal domain-containing protein	not assigned
T4054972	1	0	0	0	chr4A	A0A3B6I1I1	Protein kinase domain-containing protein	Protein modification
T4055022	-1	0	0	0	chr4A	A0A3B6I385	NB-ARC domain-containing protein	not assigned
T4055025	-0.941106	0	0	0	chr4A	A0A3B6I5K1	Arginine decarboxylase	Polyamine metabolism
T4055272	-1.12553	0	0	0	chr4A	A0A3B6I5B0	Glycosyltransferase	Enzyme classification
T4055314	1.08746	0	0	0	chr4A	A0A3B6I231	Protein kinase domain-containing protein	Protein modification
T4055400	-0.941583	-1.34104	0	0	chr4A	G9DRB1	MYB-related protein	RNA biosynthesis
T4055447	-1.46566	0	0	0	chr4A	A0A3B6I4C9	Nucleoside phosphorylase domain-containing protein	Amino acid metabolism
T4055451	-1.08746	0	0	0	chr4A	A0A3B6I2V3	Glutamine cyclotransferase	not assigned
T4055462	-1.07039	0	0	0	chr4A	A0A3B6I2G4	Protein kinase domain-containing protein	Protein modification
T4055618	-0.970854	0	0	0	chr4A	A0A3B6TBF0	BZIP domain-containing protein	not assigned
T4055637	0.917538	0	0	0	chr4A	A0A3B6I3C6	Putative septum site-determining protein MinD	Cell division
T4055749	-0.943416	0	0	0	chr4A	A0A3B6I3A2	Dipeptidylpeptidase IV N-terminal domain-containing protein	not assigned
T4055998	0.925999	0	0	1.66742	chr4B	A0A3B6IK68	Cytochrome P450	Enzyme classification
T4056006	-1.28951	0	0	0	chr4B	A0A3B6IK38	SGNH hydrolase-type esterase domain-containing protein	not assigned
T4056040	1.28951	0	0	0	chr4B	A0A1W5MKF9	Jacalin-type lectin domain-containing protein	not assigned
T4056107	1.66985	0	-0.956931	0	chr4B	A0A3B6IMQ1	5-methyltetrahydropteroyltriglutamate--homocysteine S-methyltransferase	Amino acid metabolism
T4056178	-1.03562	0	0	0	chr4B	A0A3B6IMX3	F-box domain-containing protein	Chromatin organisation
T4056295	-1.05445	0	0	0	chr4B	A0A3B6IMC2	Uncharacterized protein	not assigned
T4056338	-1.09311	0	0	0	chr4B	A0A3B6IMG2	ABC1 atypical kinase-like domain-containing protein	Protein modification
T4056428	1	0	0	0	chr4B	A0A3B6IMS1	DUF292 domain-containing protein	Vesicle trafficking
T4056593	-0.900464	-1	0	0	chr4B	A0A3B6ILW7	Uncharacterized protein	Enzyme classification
T4056596	-0.912537	0	0	0	chr4B	A0A3B6IKI1	Calcium-transporting ATPase	Solute transport
T4056640	0.956057	0	0	0	chr4B	A0A3B6IM22	DNA/RNA-binding protein Alba-like domain-containing protein	not assigned
T4056768	-1.91754	0	0	0	chr4B	A0A3B6IP05	LOB domain-containing protein	RNA biosynthesis
T4056827	1.58496	0	-3.39232	1.25939	chr4B	A0A3B6IPA6	Enoyl reductase (ER) domain-containing protein	Enzyme classification
T4056849	-1.10692	0	0	0	chr4B	A0A3B6IQB9	DNA-(apurinic or apyrimidinic site) endonuclease	DNA damage response
T4056932	-0.964376	0	0	0	chr4B	A0A3B6IN53	Uncharacterized protein	not assigned
T4056985	-1	1.87447	0	0	chr4B	A0A3B6INB6	Nucleoside diphosphate kinase	Nucleotide metabolism
T4057066	-0.929611	0	0	0	chr4B	A0A3B6INN0	CBS domain-containing protein	not assigned
T4057133	-1.03395	0	0	0	chr4B	A0A3B6IRA1	Cyclin-like domain-containing protein	Cell division
T4057173	-1.32193	0	0	0	chr4B	A0A3B6IRE9	Uncharacterized protein	not assigned
T4057182	-3.1964	0	0	0	chr4B	K4HME9	non-specific serine/threonine protein kinase	Protein modification
T4057211	-0.966833	0.954196	0	0	chr4B	A0A3B6IRK1	Uncharacterized protein	RNA biosynthesis
T4057226	-0.932886	0	0	0	chr4B	A0A3B6IP49	RNA helicase	Vesicle trafficking
T4057249	0.932886	0	0	0	chr4B	A0A3B6IQV0	DUF309 domain-containing protein	not assigned
T4057255	1.28951	0	0	0	chr4B	W5ECL2	Ribosomal protein L2 C-terminal domain-containing protein	Protein biosynthesis
T4057262	-1.22239	0	0	0	chr4B	M7YXU6	40S ribosomal protein S16	Protein biosynthesis
T4057315	-0.925999	0	0	0	chr4B	A0A3B6IPJ9	E3 SUMO-protein ligase SIZ1	Protein homeostasis
T4057331	1.05445	0	0	0	chr4B	A0A3B6IN34	Uncharacterized protein	Solute transport
T4057393	1.16993	0	0	0	chr4B	A0A3B6IPV2	Importin N-terminal domain-containing protein	Protein translocation
T4057418	-1.16506	1.04264	0	0	chr4B	A0A3B6ISE5	NADH dehydrogenase subunit 4L	Cellular respiration
T4057451	-1.08746	0	0	0.947533	chr4B	A0A3B6IQ19	Uncharacterized protein	RNA processing
T4057469	1.32193	0	0	0	chr4B	A0A3B6NT99	Uncharacterized protein	not assigned
T4057496	-0.987061	0	0	0	chr4B	A0A3B6IQ80	S-acyltransferase	Protein modification
T4057505	0.902703	0	0	0.925999	chr4B	A0A3B6IQ94	RRM domain-containing protein	RNA processing
T4057589	-1.074	0	0	0	chr4B	A0A3B6IT24	S-acyltransferase	Protein modification
T4057705	-1.11456	0	0	0	chr4B	A0A3B6IQX5	Non-specific serine/threonine protein kinase	Protein modification
T4057752	-1.45943	0	0	0	chr4B	A0A3B6IR30	Mitochondrial import receptor subunit TOM40-1	Protein translocation
T4057811	-1.09311	0	0	0	chr4B	A0A3B6ITT1	GPN-loop GTPase	RNA biosynthesis
T4057825	-1.53051	0	0	0	chr4B	A0A3B6IRG2	Cytochrome c-552/DMSO reductase-like haem-binding domain-containing protein	not assigned
T4057838	1.03671	0	0	0	chr4B	A0A3B6IT70	EF-hand domain-containing protein	not assigned
T4057886	-1.08746	0	0	0	chr4B	A0A3B6ITC8	MYND-type domain-containing protein	not assigned
T4057948	-0.938599	0	1.1375	0	chr4B	A0A3B6IRS7	VAN3-binding protein-like auxin canalisation domain-containing protein	not assigned
T4058132	0.928447	0	0	0	chr4B	A0A3B6IV10	Coronatine-insensitive protein 1	Phytohormone action
T4058199	-1.15704	0	0	0	chr4B	A0A3B6IR62	RING-type E3 ubiquitin transferase	Protein homeostasis
T4058224	-1.08597	-3.24793	0	0	chr4B	A0A3B6IUL9	Histone H2A/H2B/H3 domain-containing protein	RNA biosynthesis
T4058266	-1	0	0	0	chr4B	A0A3B6LT05	BHLH domain-containing protein	RNA biosynthesis
T4058272	-1.27302	0	0	0	chr4B	A0A3B6IUQ6	Glycosyltransferase	Enzyme classification
T4058349	1.16993	0	1.82103	1	chr4B	A0A3B6ITA9	Branched-chain-amino-acid aminotransferase	Amino acid metabolism
T4058357	-1.32193	0	0	0	chr4B	A0A3B6ITB8	U-box domain-containing protein	Protein homeostasis
T4058467	-1	0	0	0	chr4B	A0A3B6IW77	Purple acid phosphatase	not assigned
T4058563	1	0	0	0	chr4B	A0A3B6IU25	Cytochrome b5 heme-binding domain-containing protein	Cell wall organisation
T4058649	1.1375	0	0	0	chr4B	A0A3B6IW44	Cytochrome b561 and DOMON domain-containing protein	not assigned
T4058671	-1.41041	-0.96408	-1.39855	0	chr4B	A0A3B6IW69	Protein phosphatase	not assigned
T4058678	0.933766	0	0	0	chr4B	A0A3B6IW79	Uncharacterized protein	Protein homeostasis
T4058709	1.16993	0	0	0	chr4B	A0A3B6IWB7	Phytocyanin domain-containing protein	not assigned
T4058712	-1.47393	0	0	0	chr4B	A0A3B6IWC2	MCAfunc domain-containing protein	Solute transport
T4058774	1.03747	0	0	0	chr4B	A0A3B6IXB3	Carbohydrate kinase PfkB domain-containing protein	not assigned
T4058825	-0.943416	0	0	0	chr4B	A0A3B6IUZ3	Pentacotripeptide-repeat region of PRORP domain-containing protein	not assigned
T4058855	-1	0	0	0	chr4B	A0A3B6ITG2	3-dehydroquinate synthase	not assigned
T4058907	-1.85244	0	0	0	chr4B	A0A3B6IV69	Uncharacterized protein	not assigned
T4058914	-1.45943	0	0	0	chr4B	A0A3B6IVA6	RING-type E3 ubiquitin transferase	Protein homeostasis
T4059038	1	0	0	0	chr4B	A0A3B6IVL9	1,4-dihydroxy-2-naphthoate octaprenyltransferase	Coenzyme metabolism
T4059178	-1.23704	0	0	0	chr4B	A0A3B6IUL8	HMA domain-containing protein	not assigned
T4059189	-1.09311	0	0	0	chr4B	A0A3B6IW95	Cation/H+ exchanger domain-containing protein	Solute transport
T4059194	-0.925999	0	0	0	chr4B	A0A3B6IWA5	Calcium-dependent protein kinase	Protein modification
T4059226	-1.20511	0	0	0	chr4B	A0A3B6IWE5	Bromo domain-containing protein	Chromatin organisation
T4059292	-0.954196	0	0	0	chr4B	A0A3B6IYC7	ABC transporter domain-containing protein	Solute transport
T4059296	-1.14086	0	0	-1.68353	chr4B	A0A3B6IWH4	Cold responsive protein	not assigned
T4059298	-1.32193	0	0	0	chr4B	A0A3B6IV26	Uncharacterized protein	not assigned
T4059394	-1.05445	0	1.45943	0	chr4B	A0A3B6IWS9	Uncharacterized protein	not assigned
T4059691	-0.947533	0	0	0	chr4B	A0A3B6IXN5	Flavin-containing monooxygenase	not assigned
T4059728	1.03242	0	0	0	chr4B	A0A3B6IXT0	Fe2OG dioxygenase domain-containing protein	Enzyme classification
T4059729	2	0	0	1.19931	chr4B	A0A3B6IXY7	Fe2OG dioxygenase domain-containing protein	Enzyme classification
T4059949	-1.41504	0	0	0	chr4B	A0A3B6J056	DOG1 domain-containing protein	not assigned
T4059993	-1.04731	0	0	0	chr4B	A0A3B6J098	Post-GPI attachment to proteins factor 3	Protein modification
T4060017	1.25154	0	-1.14684	0	chr4D	A0A3B6JBK6	C2 domain-containing protein	not assigned
T4060019	1.16993	0	0	0	chr4D	A0A3B6JEC0	Uncharacterized protein	not assigned
T4060060	1.87447	0	0	0	chr4D	A0A3B6JD77	Glycosyltransferase	not assigned
T4060119	1.22239	0	0	1.79355	chr4D	A0A3B6JEA9	Chlorophyll(Ide) b reductase NOL, chloroplastic	Coenzyme metabolism
T4060122	-0.917538	0	0	0	chr4D	A0A3B6JDD1	Co-chaperone protein p23	Protein homeostasis
T4060154	-1.078	-1.45943	-1.26303	-1.12199	chr4D	A0A3B6JDF8	Uncharacterized protein	not assigned
T4060169	-0.938599	0	0	0	chr4D	A0A3B6JC11	RING-type domain-containing protein	Protein homeostasis
T4060201	-1.10764	0	0	0	chr4D	A0A3B6JDM9	Nucleolar GTP-binding protein 1	Protein biosynthesis
T4060205	-1.10692	0	0	0	chr4D	A0A3B6JDN1	Uncharacterized protein	not assigned
T4060222	1.08746	0	0	0	chr4D	A0A3B6JER0	Serine/threonine protein phosphatase 2A regulatory subunit	Protein modification
T4060242	-0.974465	-1.97863	0	-2.05311	chr4D	A0A3B6JDR5	Uncharacterized protein	Solute transport
T4060340	-0.906891	0	0	0	chr4D	A0A3B6JE17	F-box domain-containing protein	Protein homeostasis
T4060396	-0.963474	0	0	0	chr4D	A0A3B6JCR9	Amidase domain-containing protein	Protein translocation
T4060415	-1.72138	0	0	-1.01282	chr4D	A0A3B6JCT8	ATP synthase subunit b, chloroplastic	Photosynthesis
T4060445	1.52356	0	0	0	chr4D	A0A3B6JFF2	DUF292 domain-containing protein	Vesicle trafficking
T4060516	-2.078	0	0	0	chr4D	A0A3B6MY36	HTH myb-type domain-containing protein	RNA biosynthesis
T4060530	1.33442	0	0	0	chr4D	A0A3B6JD34	Peptide transporter	Solute transport
T4060548	-1.1375	0	0	0	chr4D	A0A3B6HZH9	Uncharacterized protein	Chromatin organisation
T4060565	2.20645	1.45943	-1.05445	0	chr4D	A0A3B6JG88	Uncharacterized protein	Enzyme classification
T4060670	1.53916	0	0	1.078	chr4D	A0A3B6JDF4	Endoglucanase	Cell wall organisation
T4060752	-0.95109	0	0	0	chr4D	A0A3B6JFA9	Uncharacterized protein	Chromatin organisation
T4060789	-1.07039	0	0	0	chr4D	A0A3B6JFF0	LOB domain-containing protein	RNA biosynthesis
T4060795	-0.932886	0	0	0	chr4D	A0A3B6JH17	DNA polymerase kappa	DNA damage response
T4060861	-1.30256	0	0	0	chr4D	A0A3B6JGU9	DNA-(apurinic or apyrimidinic site) endonuclease	DNA damage response
T4060880	-1.20163	0	0	0	chr4D	A0A3B6JGX7	Alpha/beta hydrolase fold-3 domain-containing protein	not assigned
T4060908	1.07039	0	0	0	chr4D	A0A3B6JFX2	Protein TPLATE	Vesicle trafficking
T4061062	-1.5502	0	0	0	chr4D	A0A3B6JGG1	Calcium-dependent protein kinase	Protein modification
T4061067	-1.09954	0	0	0	chr4D	A0A3B6JFQ7	CBS domain-containing protein	not assigned
T4061091	-1.28011	0	0	0	chr4D	A0A3B6GYE2	Uncharacterized protein	External stimuli response
T4061130	-1.32193	0	0	0	chr4D	A0A3B6JI86	Uncharacterized protein	not assigned
T4061146	1.52356	0	0	0	chr4D	A0A3B6JG09	Uncharacterized protein	not assigned
T4061167	-1.9542	0	0	0	chr4D	A0A3B6JG34	non-specific serine/threonine protein kinase	Protein modification
T4061169	-1.08746	0	0	0	chr4D	A0A3B6MVY0	Uncharacterized protein	not assigned
T4061189	1.32193	0	0	0	chr4D	W5DRW6	WRKY domain-containing protein	RNA biosynthesis
T4061312	-1.22239	-1	0	0	chr4D	A0A3B6JH90	Pre-rRNA-processing protein RIX1 N-terminal domain-containing protein	not assigned
T4061434	-1.39232	0	0	0	chr4D	A0A3B6UBL7	Uncharacterized protein	Multi-process regulation
T4061471	0.989508	0	0	0	chr4D	A0A3B6QGU9	Cystic fibrosis transmembrane conductance regulator	not assigned
T4061501	-1.01197	0	0	0	chr4D	A0A8R7Q348	Vacuolar protein sorting-associated protein 26A	Vesicle trafficking
T4061505	-1.13124	0	0	0	chr4D	A0A3B6JHA3	Protein EARLY FLOWERING 4 domain-containing protein	Multi-process regulation
T4061521	0.938599	0	0	0	chr4D	A0A3B6JGE3	Splicing factor U2af large subunit	RNA processing
T4061563	-1	0	0	0	chr4D	A0A3B6JJC6	Uncharacterized protein	not assigned
T4061596	-1.49881	-1.11548	0	0	chr4D	A0A3B6JJW8	Nucleotide-diphospho-sugar transferase domain-containing protein	Cell wall organisation
T4061603	-1.07039	0	0	0	chr4D	A0A3B6JJX9	Uncharacterized protein	not assigned
T4061616	-1.48543	0.943416	0	0	chr4D	A0A3B6JJJ9	Transcription factor CBF/NF-Y/archaeal histone domain-containing protein	RNA biosynthesis
T4061619	-1.30339	0	0	0	chr4D	A0A3B6JHP3	RING-type domain-containing protein	Cell division
T4061629	-0.900101	0	0	0	chr4D	A0A3B6JJL7	Cystathionine gamma-synthase	Amino acid metabolism
T4061640	1.08746	0	0	0	chr4D	A0A3B6JHS3	Pre-mRNA processing factor 4 (PRP4)-like domain-containing protein	RNA processing
T4061715	1.34395	0	0	0	chr4D	M7YVI1	40S ribosomal protein S21	Protein biosynthesis
T4061820	-1.24101	0	0	0	chr4D	A0A3B6JHK7	CMP/dCMP-type deaminase domain-containing protein	RNA processing
T4061874	-0.95109	0	0	0	chr4D	A0A3B6JHT8	Uncharacterized protein	not assigned
T4061979	-1	0	0	0	chr4D	A0A3B6TK53	glucose-6-phosphate 1-epimerase	not assigned
T4061993	-1.24101	0	0	0	chr4D	A0A3B6JJ76	protein-serine/threonine phosphatase	Protein modification
T4062018	-1	0	0	0	chr4D	A0A3B6JLJ5	Alpha-taxilin	not assigned
T4062024	-1.28758	0	0	0	chr4D	A0A3B6JL60	AB hydrolase-1 domain-containing protein	not assigned
T4062058	-1.26303	0	0	0	chr4D	A0A3B6JLN3	Elongator complex protein 6	RNA biosynthesis
T4062136	1.51457	0	0	0	chr4D	A0A3B6JIR3	Heat shock cognate 70 kDa protein	Protein homeostasis
T4062189	0.902952	0	0	0	chr4D	A0A3B6JIX7	fructose-bisphosphatase	Photosynthesis
T4062223	-1.12553	0	0	0	chr4D	A0A3B6JM84	RING-type domain-containing protein	not assigned
T4062276	-1.33703	0	0	-1.30666	chr4D	A0A3B6JJ78	phosphoenolpyruvate carboxykinase (ATP)	Carbohydrate metabolism
T4062279	-1.10962	0	0	0	chr4D	A0A3B6JK71	Beta-galactosidase	Cell wall organisation
T4062284	-1	0	0	0	chr4D	A0A3B6JK82	DUF1618 domain-containing protein	not assigned
T4062333	1.15754	0	1.58496	0	chr4D	A0A3B6JKD6	3-ketoacyl-CoA synthase	Lipid metabolism
T4062376	0.932886	0	0	0	chr4D	A0A3B6JKI8	Uncharacterized protein	not assigned
T4062451	1.47393	0	0	0	chr4D	A0A3B6JMM1	Poly [ADP-ribose] polymerase	Multi-process regulation
T4062453	1.28951	0	2.53605	0.955606	chr4D	A0A3B6JMM5	Branched-chain-amino-acid aminotransferase	Amino acid metabolism
T4062502	-1.12553	0	0	0	chr4D	A0A3B6JK11	NAC domain-containing protein	not assigned
T4062514	1.29956	0	0	0	chr4D	A0A3B6JK27	Uncharacterized protein	not assigned
T4062516	-0.954196	0	0	0	chr4D	Q1G169	MIKC-type MADS-box transcription factor WM5B	RNA biosynthesis
T4062619	-1.16993	0	0	0	chr4D	A0A8R7U962	Ribosomal protein/NADH dehydrogenase domain-containing protein	Protein biosynthesis
T4062630	-0.968291	0	0	0	chr4D	A0A8R7Q7W8	CASP-like protein	not assigned
T4062651	-0.932886	0	0	0	chr4D	A0A3B6JNR4	Uncharacterized protein	not assigned
T4062766	-1.71049	0	0	0	chr4D	A0A3B6JNQ8	4-coumarate--CoA ligase	not assigned
T4062807	-1.11548	0	0	0	chr4D	A0A3B6JPA3	Uncharacterized protein	not assigned
T4062813	0.925999	-1.45943	0	0	chr4D	NA	NA	not assigned
T4062835	-1	0	0	0	chr4D	A0A3B6JL77	Transcription factor	RNA biosynthesis
T4062842	1	0	0	0	chr4D	A0A3B6JNZ6	EGF-like domain-containing protein	not assigned
T4062992	1.16993	0	1.66297	0	chr4D	A0A3B6JPH2	Uncharacterized protein	not assigned
T4063017	-1.28011	0	0	0	chr4D	A0A3B6JPL8	AB hydrolase-1 domain-containing protein	not assigned
T4063049	-1.20163	0	-1.16993	0	chr4D	A0A3B6JNG8	FLZ-type domain-containing protein	Multi-process regulation
T4063151	1.07039	0	0	0	chr4D	A0A3B6JNU6	Condensin complex subunit 1 C-terminal domain-containing protein	not assigned
T4063283	-1.02748	0	0	0	chr4D	A0A3B6JMY1	Vitamin K epoxide reductase domain-containing protein	Photosynthesis
T4063317	-0.928802	-1.66676	0	0	chr4D	A0A3B6JQQ4	Uncharacterized protein	Carbohydrate metabolism
T4063323	-0.95109	0	-1.11289	0	chr4D	A0A8R7VAG1	ATP phosphoribosyltransferase	not assigned
T4063347	-1.13141	0	0	0	chr4D	A0A3B6JQT0	Methyltransferase	Lipid metabolism
T4063529	2.66297	0	0	0	chr4D	A0A3B6JNQ0	O-methyltransferase domain-containing protein	Enzyme classification
T4063583	1	0	-1.28951	0	chr4D	A0A3B6JRS1	Cell wall invertase	Carbohydrate metabolism
T4063739	-0.954196	0	0	0	chr4D	A0A3B6JPB5	Uncharacterized protein	not assigned
T4063741	-1.09954	0	0	0	chr4D	A0A3B6JQ79	Phosphatidylserine decarboxylase proenzyme 1, mitochondrial	Lipid metabolism
T4063752	0.943416	0	0	0	chr4D	A0A3B6JRT1	Sphingomyelin phosphodiesterase 4	not assigned
T4063848	1.078	-1	-2.51245	0	chr5A	A0A3B6KC55	Lipoxygenase	Phytohormone action
T4063862	-1	0	0	0	chr5A	A0A3B6KAE9	Elongation factor Ts, mitochondrial	Protein biosynthesis
T4063922	1	0	0	0	chr5A	A0A341V9R5	Protein transport protein Sec61 subunit beta	Protein translocation
T4064065	-1.1635	0	0	0	chr5A	A0A3B6K9U3	Thioesterase domain-containing protein	not assigned
T4064074	-1.62149	0	0	0	chr5A	A0A8R7QB98	Tubulin-specific chaperone A	Cytoskeleton organisation
T4064082	-1.848	0	0	0	chr5A	A0A3B6KC03	Protease Do-like 5, chloroplastic	Protein homeostasis
T4064130	-1.32193	0	0	0	chr5A	A0A3B6KB42	NB-ARC domain-containing protein	not assigned
T4064150	-0.932886	0	0	0	chr5A	A0A3B6KC85	Bidirectional sugar transporter SWEET	Solute transport
T4064208	-1.95936	0	0	0	chr5A	A0A3B6KA61	Glutaredoxin domain-containing protein	Protein modification
T4064397	-1.152	0	0	0	chr5A	A0A3B6KCY8	Clp R domain-containing protein	not assigned
T4064425	1.22948	0	0	0	chr5A	A0A3B6QNA6	Proteasome maturation factor UMP1	Protein homeostasis
T4064507	-1.09954	0	0	0	chr5A	A0A3B6KC74	PIN domain-containing protein	not assigned
T4064571	-1.12399	0	0	0	chr5A	A0A3B6KB43	Ubiquitin-related modifier 1 homolog	RNA processing
T4064614	-1.16993	0	0	0	chr5A	A0A3B6C8S9	Phosphatidic acid phosphatase type 2/haloperoxidase domain-containing protein	not assigned
T4064618	-1.37851	0	0	0	chr5A	A0A3B6KDU0	Uncharacterized protein	RNA biosynthesis
T4064668	-0.963474	0	0	0	chr5A	M7YPL2	INO80 complex subunit B-like conserved region domain-containing protein	Chromatin organisation
T4064691	-1.04182	0	0	0	chr5A	A0A3B6KET7	Drought induced 19 protein type zinc-binding domain-containing protein	RNA biosynthesis
T4064731	-1.07039	0	0	0	chr5A	A0A3B6KE80	Uncharacterized protein	Cellular respiration
T4064756	-1	0	0	0	chr5A	A0A3B6KEB4	Nucleolar complex protein 3 homolog	Protein biosynthesis
T4064798	-1.37281	0	0	0	chr5A	A0A3B6KD52	Peptidase M20 dimerisation domain-containing protein	Phytohormone action
T4064811	0.973033	0	0	0	chr5A	A0A8R7PAY8	Uncharacterized protein	Protein biosynthesis
T4064821	-1	0	0	0	chr5A	A0A8R7Q9I9	DNA-directed RNA polymerase subunit	RNA biosynthesis
T4064842	-0.924051	0	0	0	chr5A	M7YT19	30S ribosomal protein S4, chloroplastic	Protein biosynthesis
T4064860	0.925999	0	0	0	chr5A	A0A3B6KDA8	Diacylglycerol kinase	Lipid metabolism
T4064892	-0.912537	0	0	0	chr5A	A0A3B6KEU5	Lysine-specific demethylase REF6	Chromatin organisation
T4065129	-1.10692	0	0	0	chr5A	A0A3B6KFP7	B30.2/SPRY domain-containing protein	Chromatin organisation
T4065146	-0.938599	0	0	1.05445	chr5A	A0A3B6KFR5	Uncharacterized protein	not assigned
T4065159	-1.53605	0	0	0	chr5A	A0A8R7UDT7	Cation-transporting P-type ATPase N-terminal domain-containing protein	not assigned
T4065176	-0.95109	0	0	-1.16993	chr5A	A0A3B6KDB2	hydroxymethylglutaryl-CoA lyase	Amino acid metabolism
T4065199	-0.952694	0	0	0	chr5A	A0A3B6KFZ1	Major facilitator superfamily (MFS) profile domain-containing protein	Solute transport
T4065228	1.28011	0	0	0.941106	chr5A	A0A3B6KEH8	ZF-HD dimerization-type domain-containing protein	RNA biosynthesis
T4065229	1.41504	0	0	0	chr5A	A7XA05	AP2/ERF domain-containing protein	RNA biosynthesis
T4065318	-1.35364	0	0	-1.26303	chr5A	A0A3B6KH19	Uncharacterized protein	Cell division
T4065341	-1.75489	0	0	1.1375	chr5A	A0A3B6KH44	Uncharacterized protein	not assigned
T4065350	1	0	0	0	chr5A	A0A3B6KEY8	Protein transport protein Sec61 subunit beta	Protein translocation
T4065356	-1.5025	0	0	0	chr5A	A0A3B6KEZ6	Pentacotripeptide-repeat region of PRORP domain-containing protein	RNA processing
T4065360	-1.3594	0	0	0	chr5A	A0A8R7THK2	Ribosomal protein L15	Protein biosynthesis
T4065384	-1.62449	0	0	0	chr5A	A0A3B6KHA0	peptidylprolyl isomerase	Protein modification
T4065386	-1.12553	0	0	0	chr5A	A0A3B6LK66	Pre-mRNA-splicing factor 38	not assigned
T4065426	-1.18982	0	0	0	chr5A	A0A3B6MPW4	Uncharacterized protein	not assigned
T4065505	1	0	0	0	chr5A	A0A3B6KHR9	NPH3 domain-containing protein	not assigned
T4065523	-0.984233	0	0	1.14684	chr5A	A0A3B6KHT9	Uncharacterized protein	Solute transport
T4065526	-1.06413	0	0	0	chr5A	A0A3B6KH64	Protein kinase domain-containing protein	Protein modification
T4065537	-1.12338	0	0	0	chr5A	A0A8R7UF17	Meiotic nuclear division protein 1 homolog	Cell division
T4065564	-1.70044	0	0	1.16993	chr5A	A0A3B6KI44	Potassium transporter	Solute transport
T4065569	-1.64386	-1	-2.08746	-1.33703	chr5A	A0A3B6KHC1	ACT domain-containing protein	Amino acid metabolism
T4065653	-1	0	0	0	chr5A	A0A3B6NU60	AAA+ ATPase domain-containing protein	not assigned
T4065660	-0.966833	0	0	0	chr5A	A0A3B6KG24	Sulfite exporter TauE/SafE family protein	Solute transport
T4065674	1.16993	0	0	-1.18057	chr5A	A0A3B6KIE0	Pentacotripeptide-repeat region of PRORP domain-containing protein	not assigned
T4065699	-1.45943	0	0	0	chr5A	A0A3B6KIG9	Thioredoxin domain-containing protein	Cellular respiration
T4065705	-1.39232	0	0	0	chr5A	A0A3B6KG91	Molybdopterin synthase catalytic subunit	Coenzyme metabolism
T4065776	-4	0	0	0	chr5A	A0A3B6KI55	RRM domain-containing protein	not assigned
T4065803	-1	0	0	0	chr5A	A0A3B6KGL9	PCI domain-containing protein	RNA processing
T4065910	1.47393	-1.39855	0	0	chr5A	A0A3B6KJB5	Copper transport protein	Solute transport
T4065947	1	0	0	0	chr5A	A0A3B6KG77	AAA+ ATPase domain-containing protein	not assigned
T4066013	-1.08746	0	0	0	chr5A	A0A3B6KIZ7	Cytochrome c oxidase copper chaperone	Cellular respiration
T4066058	1.87447	0	0	0	chr5A	A0A3B6KJ61	EF-hand domain-containing protein	not assigned
T4066099	1.52607	0	0	0	chr5A	A0A3B6KHM4	Uncharacterized protein	not assigned
T4066102	-1.3599	0	0	0	chr5A	A0A3B6KHN1	Uncharacterized protein	not assigned
T4066294	-1.16993	0	0	0	chr5A	A0A3B6KID4	Uncharacterized protein	not assigned
T4066380	2.90689	0	0	0	chr5A	A0A3B6KK93	FAD-binding PCMH-type domain-containing protein	Enzyme classification
T4066395	1.2854	0	0	0	chr5A	A0A3B6KKC3	Uncharacterized protein	not assigned
T4066414	-1	0	0	0	chr5A	A0A3B6KKD2	BHLH domain-containing protein	RNA biosynthesis
T4066441	1.35364	0	0	0	chr5A	A0A3B6KHW6	Uncharacterized protein	RNA processing
T4066449	-1.17585	-2.17754	0	0	chr5A	A0A3B6KKI8	NAD-dependent epimerase/dehydratase domain-containing protein	Phytohormone action
T4066491	-1	0	0	0	chr5A	A0A3B6KKM0	MBD domain-containing protein	Chromatin organisation
T4066574	-1.07039	0	0	0	chr5A	A0A3B6KKZ8	50S ribosomal protein L31, chloroplastic	Protein biosynthesis
T4066703	-1.2854	0	0	0	chr5A	A0A3B6KM28	Uncharacterized protein	RNA processing
T4066720	-1.05063	0	0	0.959358	chr5A	A0A3B6KJR6	4-hydroxy-7-methoxy-3-oxo-3,4-dihydro-2H-1,4-benzoxazin-2-yl glucosidebeta-D-glucosidase	Enzyme classification
T4066767	-1.33703	0	0	0	chr5A	A0A3B6KLN2	RRM domain-containing protein	External stimuli response
T4066872	1.3388	-1.5502	1.24793	0	chr5A	Q3T5M4	AP2/ERF domain-containing protein	not assigned
T4066893	1.73697	0	0	0	chr5A	Q3T5M6	AP2/ERF domain-containing protein	not assigned
T4067002	-1.365	0.900464	0	0.914609	chr5A	A0A3B6KMB6	Clp R domain-containing protein	Protein homeostasis
T4067005	-0.954196	0	0	0	chr5A	A0A3B6KMC2	Uncharacterized protein	Cellular respiration
T4067050	-1.32193	0	0	0	chr5A	A0A3B6KKS9	F-box domain-containing protein	not assigned
T4067075	-1.27462	0	0	0	chr5A	A0A1D5YY58	Proteasome subunit alpha type	Protein homeostasis
T4067110	1.80504	0	1.20489	0	chr5A	A0A3B6KMN7	Uncharacterized protein	Solute transport
T4067177	-0.900464	0	0	0	chr5A	A0A3B6KN03	Protein kinase domain-containing protein	Multi-process regulation
T4067384	-2.08746	0	0	0	chr5A	A0A3B6UCT4	Uncharacterized protein	Cellular respiration
T4067408	-0.975478	0	0	0	chr5A	A0A3B6KNK9	BTB domain-containing protein	not assigned
T4067454	-1	0	0	0	chr5A	A0A3B6KL20	Major facilitator superfamily (MFS) profile domain-containing protein	Solute transport
T4067622	1.28951	0	0	0	chr5A	A0A3B6KP70	WRKY domain-containing protein	RNA biosynthesis
T4067640	-0.970854	0	0	0	chr5A	Q7XTK5	Auxin-responsive protein	Phytohormone action
T4067706	-0.938599	0	0	0	chr5A	Q5I6Y0	Protein kinase domain-containing protein	Protein modification
T4067711	-1.17834	0	0	0	chr5A	A0A3B6KPF8	Cns1/TTC4 wheel domain-containing protein	not assigned
T4067746	-0.922832	0	0	0	chr5A	A0A3B6KPS1	Transmembrane protein adipocyte-associated 1	not assigned
T4067774	-1.05445	0	0	0	chr5A	A0A3B6KPV5	PAS domain-containing protein	Multi-process regulation
T4067833	-1.39232	0	0	0	chr5A	A0A3B6KQ18	HTH myb-type domain-containing protein	RNA biosynthesis
T4067836	1.22239	0	0	0	chr5A	A0A3B6DC50	Uncharacterized protein	not assigned
T4067865	-0.947533	0	0	0	chr5A	A0A3B6KPX9	Protein PHLOEM PROTEIN 2-LIKE A10	not assigned
T4068085	1.73697	0	-1.18442	0	chr5A	A0A3B6KQM5	t-SNARE coiled-coil homology domain-containing protein	Vesicle trafficking
T4068156	1.22239	0	0	0	chr5A	A0A3B6KQV3	Glycosyltransferase	Enzyme classification
T4068175	-1.06413	0	0	0	chr5A	A0A3B6KIN7	Histidine protein methyltransferase 1 homolog	not assigned
T4068289	-0.912537	0	0	1	chr5A	A0A3B6KRA8	NB-ARC domain-containing protein	not assigned
T4068348	-1.42321	0	0	0	chr5A	A0A3B6KPS7	Bifunctional inhibitor/plant lipid transfer protein/seed storage helical domain-containing protein	Cell wall organisation
T4068380	1.58496	0	0	0	chr5A	A0A3B6KP80	Uncharacterized protein	not assigned
T4068471	1.24793	0	0	1	chr5A	A0A3B6KRW8	Aminotransferase-like plant mobile domain-containing protein	not assigned
T4068584	1.39855	-1.3388	0	0	chr5A	W5QKZ0	Chalcone-flavonone isomerase family protein	Secondary metabolism
T4068595	-1	0	0	0	chr5A	A0A3B6KQK1	Dihydrolipoamide acetyltransferase component of pyruvate dehydrogenase complex	Lipid metabolism
T4068638	-1.18763	0	0	0	chr5A	A0A3B6KSN8	dolichyl-phosphate beta-glucosyltransferase	Protein modification
T4068669	-0.954196	0	0	0	chr5A	A0A3B6KSH5	DCD domain-containing protein	not assigned
T4068695	1.05889	0	0	0	chr5A	A0A3B6KT90	Smr domain-containing protein	RNA biosynthesis
T4068699	-1	0	0	0	chr5A	A0A3B6KT95	Uncharacterized protein	Cellular respiration
T4068751	-1.04731	0	0	0	chr5A	A0A3B6KT11	FHA domain-containing protein	not assigned
T4068773	1.65208	0	0	0	chr5A	A0A3B6KTG8	Uncharacterized protein	not assigned
T4068853	-1.50696	0	0	0	chr5A	A0A3B6KTC0	Inactive purple acid phosphatase-like protein	Carbohydrate metabolism
T4068948	1	0	-1	0	chr5A	A0A3B6KU06	RNA helicase	not assigned
T4069094	-0.924449	0	0	0	chr5A	A0A3B6KU11	diaminohydroxyphosphoribosylaminopyrimidine deaminase	Coenzyme metabolism
T4069187	-0.969626	0	0	0	chr5A	A0A3B6KU07	Transcription factor	RNA biosynthesis
T4069314	-1	0	0	0	chr5A	A0A3B6KV38	Ribose-phosphate pyrophosphokinase N-terminal domain-containing protein	Enzyme classification
T4069447	1.69188	0	0	0	chr5A	A0A8R7QPC0	WRKY domain-containing protein	RNA biosynthesis
T4069521	1.27302	0	0	0	chr5B	A0A3B6LF93	Homeobox domain-containing protein	RNA biosynthesis
T4069529	-1.2578	0	0	0	chr5B	Q58A32	P450	Enzyme classification
T4069610	-1.40439	0	0	0	chr5B	A0A077RTL4	Auxin-responsive protein	Phytohormone action
T4069662	0.947533	0	0	0	chr5B	A0A3B6LDN3	Amino acid permease/ SLC12A domain-containing protein	Polyamine metabolism
T4069760	-0.95109	0	0	0	chr5B	A0A3B6LE13	Uncharacterized protein	not assigned
T4069946	1.08746	0	0	0	chr5B	Q01482	Protein WIR1A	not assigned
T4069966	-1.152	0	0	0	chr5B	A0A3B6LGI3	Nuclear transcription factor Y subunit	RNA biosynthesis
T4069985	-1.66626	0	-1.70044	0	chr5B	W5FNI4	Glutaredoxin domain-containing protein	Protein modification
T4070018	-1.078	0	1.22239	0	chr5B	A0A3B6LGM7	PNPLA domain-containing protein	Lipid metabolism
T4070027	-1.08746	0	0	0	chr5B	A0A3B6LGE1	ATP synthase CF0 subunit I	Photosynthesis
T4070042	-1.04307	0	0	0	chr5B	A0A3B6LGJ5	E3 ubiquitin-protein ligase RMA	Protein homeostasis
T4070068	-1	0	0	0	chr5B	A0A3B6LES3	Protein kinase domain-containing protein	Enzyme classification
T4070073	-1.18763	0	0	0	chr5B	A0A3B6LGT2	SAM-dependent MTase DRM-type domain-containing protein	not assigned
T4070125	-1.16993	0	0	0	chr5B	A0A3B6LGZ0	Poly(A)-specific ribonuclease PARN-like	not assigned
T4070207	-1.05063	-1.03953	-0.900464	0	chr5B	A0A3B6LGZ6	LIM zinc-binding domain-containing protein	Protein homeostasis
T4070209	-0.947533	0	0	0	chr5B	A0A3B6LGU8	MATH domain-containing protein	Protein homeostasis
T4070233	-1.47393	-1.9542	0	0	chr5B	A0A3B6TI07	Sphingomyelin synthase-like domain-containing protein	Lipid metabolism
T4070303	1.24793	0	0	0.949959	chr5B	A0A3B6LHC0	Amino acid permease/ SLC12A domain-containing protein	Solute transport
T4070539	-1.24101	0	0	0	chr5B	A0A3B6LI20	Rho-GAP domain-containing protein	Multi-process regulation
T4070680	-1.03395	0	0	0	chr5B	M7YHB9	J domain-containing protein	not assigned
T4070681	-0.92999	0	0	0	chr5B	A0A3B6LII7	J domain-containing protein	Photosynthesis
T4070683	2.70044	0	0	0	chr5B	A0A3B6LIQ7	MADS-box transcription factor	RNA biosynthesis
T4070722	-0.923379	0	0	0	chr5B	A0A3B6LIN4	4-coumarate--CoA ligase	Lipid metabolism
T4070824	1.45943	0	0	0	chr5B	A0A3B6LJ83	RING-type domain-containing protein	not assigned
T4070829	-1.16993	0	0	0	chr5B	A0A3B6LJ89	Uncharacterized protein	not assigned
T4070850	-1.27501	0	0	0	chr5B	A0A3B6LJ38	DUF6598 domain-containing protein	not assigned
T4070970	-1.08746	0	0	0	chr5B	A0A3B6LJL0	F-box domain-containing protein	not assigned
T4070971	-1.18641	0	0	0	chr5B	W5FFT4	40S ribosomal protein S16	Protein biosynthesis
T4071026	-1.07039	0	0	0	chr5B	A0A3B6LJX4	Uncharacterized protein	not assigned
T4071033	-0.947533	1.08746	1.06413	0	chr5B	A0A3B6LK70	Long-chain-fatty-acid--CoA ligase	Enzyme classification
T4071085	-1.07039	0	0	0	chr5B	A0A3B6LIF9	Trichome birefringence-like N-terminal domain-containing protein	Cell wall organisation
T4071177	-1.08746	0	0	0	chr5B	A0A3B6LKH7	Leucine-rich repeat-containing N-terminal plant-type domain-containing protein	not assigned
T4071207	-1.08746	0	0	0	chr5B	A0A3B6LKV4	DNA-directed RNA polymerase	RNA biosynthesis
T4071217	1.152	0	0	0	chr5B	A0A8R7UHN3	Uncharacterized protein	Cell division
T4071225	1	0	0	0	chr5B	A0A3B6LKP3	CHCH domain-containing protein	Cellular respiration
T4071227	1.13245	0	0	0	chr5B	A0A3B6LKJ0	Uncharacterized protein	Secondary metabolism
T4071259	-1.5025	0	0	0	chr5B	A0A3B6LJ65	PABS domain-containing protein	Polyamine metabolism
T4071285	-1.52268	-1.2716	0	0	chr5B	A0A3B6LKS7	Uncharacterized protein	Coenzyme metabolism
T4071289	-0.917538	0	0	0	chr5B	A0A3B6LKY7	GrpE protein homolog	Protein homeostasis
T4071298	1.078	0	0	0	chr5B	A0A3B6LL01	UBC core domain-containing protein	Protein homeostasis
T4071302	-1	0	0	0	chr5B	A0A3B6LKY1	Uncharacterized protein	not assigned
T4071409	-0.906891	0	0	0	chr5B	A0A3B6LLB9	Histone-lysine N-methyltransferase	Enzyme classification
T4071432	-1.10535	0	0	0	chr5B	A0A3B6LLF9	Protein kinase domain-containing protein	Protein modification
T4071437	-1.04731	0	0	0	chr5B	A0A3B6LLI9	Aminopeptidase	Protein homeostasis
T4071443	-1.11548	0	0	0	chr5B	A0A3B6MSD3	DUF2439 domain-containing protein	not assigned
T4071582	-1.41504	0	0	0	chr5B	A0A3B6LLW2	Vacuolar iron transporter 1.2-B	Solute transport
T4071583	-1.76553	0	0	-1.12553	chr5B	A0A3B6LM04	Trehalose 6-phosphate phosphatase	Enzyme classification
T4071596	-1	0	0	0	chr5B	Q8LRU5	H15 domain-containing protein	Chromatin organisation
T4071619	1	0	0	0	chr5B	A0A3B6LKH8	DUF4228 domain-containing protein	not assigned
T4071658	-1.19033	0	0	0	chr5B	A0A3B6LM47	Protein SCAI	not assigned
T4071660	-1.10579	0	0	0	chr5B	A0A3B6LKM3	aldehyde dehydrogenase (NAD(+))	Amino acid metabolism
T4071795	-1.28688	-0.912537	-1.66297	0	chr5B	A0A3B6LMJ4	Cytochrome c oxidase copper chaperone	Cellular respiration
T4071806	1.24793	0	0	0	chr5B	A0A3B6LMP7	non-specific serine/threonine protein kinase	Protein modification
T4071879	1.24793	0	0	0	chr5B	A0A3B6LMW6	Uncharacterized protein	not assigned
T4072010	-0.917538	0	0	0	chr5B	A0A3B6LLR2	Protein MIZU-KUSSEI 1	not assigned
T4072037	-1.32193	0	0	0	chr5B	A0A3B6LNB8	Probable purine permease	Solute transport
T4072050	1.078	0	0	0	chr5B	A0A3B6LND2	Glycosyl hydrolase family 13 catalytic domain-containing protein	Carbohydrate metabolism
T4072054	1	0	0	0	chr5B	A0A3B6LNM3	Peroxidase	not assigned
T4072105	-1	0	0	0	chr5B	A0A3B6LNJ7	Uncharacterized protein	not assigned
T4072110	1.51457	0	0	0	chr5B	A0A3B6LNK4	F-box domain-containing protein	not assigned
T4072142	-1.09954	0	0	0	chr5B	A0A3B6LNM5	Low temperature viability protein	Protein biosynthesis
T4072194	0.943416	0	0	0	chr5B	A0A3B6LME3	Uncharacterized protein	not assigned
T4072274	-1	0	0	0	chr5B	A0A3B6LP68	B-keto acyl reductase	Lipid metabolism
T4072311	-0.906891	0	0	0	chr5B	A0A3B6LPA4	J domain-containing protein	Protein homeostasis
T4072318	1.49033	0	0	0	chr5B	A0A3B6LPB2	chitinase	Cell wall organisation
T4072363	1	0	0	0	chr5B	A0A3B6LPF3	K Homology domain-containing protein	not assigned
T4072382	-1.08746	0	0	0	chr5B	A0A3B6LPE1	60S ribosomal protein L32	Protein biosynthesis
T4072386	-1.05445	0	0	0	chr5B	A0A3B6LPI7	Uncharacterized protein	not assigned
T4072395	1.58496	0	0	0	chr5B	A0A3B6LPS7	Enoyl reductase (ER) domain-containing protein	Redox homeostasis
T4072416	-1.20163	0	0	0	chr5B	A0A3B6LN66	Nucleolus and neural progenitor protein-like N-terminal domain-containing protein	not assigned
T4072438	-0.921997	-1.03953	0	0	chr5B	A0A3B6LPX7	ACT domain-containing protein ACR	not assigned
T4072502	-0.938599	0	0	0	chr5B	A0A3B6LQ48	UDP-glucose 4-epimerase	Carbohydrate metabolism
T4072553	-0.95818	0	0	0	chr5B	A0A3B6LQ56	Phospholipase A(1) LCAT3	not assigned
T4072573	-1.46949	0	0	0	chr5B	A0A3B6LQF2	Protein farnesyltransferase/geranylgeranyltransferase type-1 subunit alpha	Protein modification
T4072741	-1	0	0	0	chr5B	A0A3B6LQY6	Generative cell specific-1/HAP2 domain-containing protein	Plant reproduction
T4072765	-1.08746	0	0	0	chr5B	A0A3B6LQR8	Probable 6-phosphogluconolactonase	Carbohydrate metabolism
T4072780	-1.28951	0	0	0	chr5B	A0A3B6LQU7	Cytochrome P450	Enzyme classification
T4072804	1.29808	0	0.932886	1.95777	chr5B	A0A3B6LPN4	Staygreen protein domain-containing protein	Coenzyme metabolism
T4072867	-1.10309	0	0	0	chr5B	A0A8R7UHZ8	Protein XAP5 CIRCADIAN TIMEKEEPER	Multi-process regulation
T4073115	-1.05889	0	0	0	chr5B	A0A3B6LRS6	RING-type E3 ubiquitin transferase	Protein homeostasis
T4073144	-1.12928	0	0	0	chr5B	A0A3B6LS36	Uncharacterized protein	not assigned
T4073219	-1.09954	0	0	0	chr5B	A0A3B6LSB2	C2 NT-type domain-containing protein	Cytoskeleton organisation
T4073232	-0.9855	0	0	0	chr5B	A0A3B6LQT4	Actin-related protein 4	Chromatin organisation
T4073264	-0.921997	-1.20436	0	0	chr5B	A0A3B6LQY0	Hydrophobic protein OSR8	not assigned
T4073353	1.078	0	0	0	chr5B	A0A3B6LR75	Protein DETOXIFICATION	Solute transport
T4073446	-1.37851	0	0	0	chr5B	A0A075VXG7	Photosystem II reaction center protein L	Photosynthesis
T4073451	-0.918863	0	0	0	chr5B	A0A3B6LRI5	Major facilitator superfamily (MFS) profile domain-containing protein	Solute transport
T4073513	-1.15528	0	0	0	chr5B	A0A3B6LTB8	General transcription factor 3C polypeptide 3	RNA biosynthesis
T4073515	-1.1375	0	0	0	chr5B	A0A3B6LRS2	Protein SPIRRIG	not assigned
T4073562	-0.925999	0	0	0	chr5B	A0A3B6LT84	RNA helicase	RNA processing
T4073581	-1.12928	0	0	0	chr5B	A0A3B6LS11	Cns1/TTC4 wheel domain-containing protein	not assigned
T4073635	1.16993	0	0	0	chr5B	A0A3B6LS73	Uncharacterized protein	not assigned
T4073646	-1.03562	0	0	0	chr5B	A0A3B6LTK5	DUF3598 domain-containing protein	Photosynthesis
T4073677	-0.921997	0	0	0	chr5B	A0A3B6LTW5	J domain-containing protein	not assigned
T4073691	-0.938599	1	-1.24793	0	chr5B	A0A3B6LTR0	HTH myb-type domain-containing protein	RNA biosynthesis
T4073707	-1.41504	0	0	0	chr5B	A0A3B6LTT0	Proteasome assembly chaperone 2	Protein homeostasis
T4073744	-1.03747	0	0	0	chr5B	A0A3B6LTV8	Protein kinase domain-containing protein	Protein modification
T4073758	1.45943	0	0	0	chr5B	A0A3B6LSN2	MIP18 family-like domain-containing protein	Coenzyme metabolism
T4073765	1.04439	-1.30485	0	0	chr5B	A0A3B6LSP2	NAD-dependent epimerase/dehydratase domain-containing protein	Cell wall organisation
T4073806	-1	0	0	0	chr5B	A0A3B6LSV0	Alpha N-terminal protein methyltransferase 1	not assigned
T4073864	-1.08246	0	0	0	chr5B	A0A3B6LT24	Uncharacterized protein	RNA processing
T4073867	-0.954196	0	0	0	chr5B	A0A3B6LT29	Zinc finger CCCH domain-containing protein 16	RNA processing
T4073940	-0.911463	-1	0	0	chr5B	A0A3B6NTK7	CCT domain-containing protein	RNA biosynthesis
T4073982	-1.1375	0	0	0	chr5B	A0A3B6LTI2	DYW domain-containing protein	RNA processing
T4073998	1.42742	-1.23195	0	0	chr5B	A0A3B6LUV5	BI1-like protein	not assigned
T4074039	-0.994353	-1.44746	0	0	chr5B	A0A3B6LUZ3	BZIP domain-containing protein	RNA biosynthesis
T4074091	-1.1375	0	0	0	chr5B	A0A3B6LTU4	Uncharacterized protein	RNA biosynthesis
T4074094	-2.35755	0	0	0	chr5B	A0A3B6LV22	H15 domain-containing protein	Chromatin organisation
T4074099	1.07039	0	0	0	chr5B	A0A3B6LV27	ABC transporter domain-containing protein	Solute transport
T4074296	-1.0614	0	0	0	chr5B	A0A3B6LVU1	RRM domain-containing protein	RNA processing
T4074408	-1.11944	0	0	0	chr5B	A0A3B6LWE1	40S ribosomal protein S26	Protein biosynthesis
T4074531	-1.37851	0	0	0	chr5B	A0A3B6LWI9	dolichyl-phosphate beta-glucosyltransferase	Protein modification
T4074598	-1.1193	0	0	0	chr5B	A0A3B6LWT2	Pectin acetylesterase	Cell wall organisation
T4074638	1.08746	0	0	0	chr5B	A0A3B6LWX7	Uncharacterized protein	not assigned
T4074651	-0.910538	0	0	0	chr5B	A0A3B6LVM9	RNA helicase	RNA processing
T4074694	1	0	0	0	chr5B	A0A3B6LVS5	PUM-HD domain-containing protein	Protein biosynthesis
T4074800	-1.38702	0	0	0	chr5B	A0A3B6LW39	Nicotinate phosphoribosyltransferase	Coenzyme metabolism
T4075020	-1	0	0	0	chr5B	A0A3B6LY25	Ycf20-like protein	not assigned
T4075128	-0.915608	0	0	0	chr5B	A0A3B6LYF8	Mitochondrial carrier protein	Solute transport
T4075221	-1.35252	-1.05445	-2.04439	-1.24393	chr5B	A0A3B6LYW6	Sigma 54 modulation/S30EA ribosomal protein C-terminal domain-containing protein	Protein biosynthesis
T4075271	-0.964667	0	0	0	chr5B	A0A3B6LYU7	RuBisCO large subunit-binding protein subunit alpha, chloroplastic	Photosynthesis
T4075282	-0.917538	0	0	0	chr5B	A0A3B6LXN5	Serine/threonine-protein phosphatase	Protein modification
T4075363	-0.954196	0	0	0	chr5D	A0A3B6MJ98	Uncharacterized protein	not assigned
T4075469	-1.30019	-1.81975	0	-1.20819	chr5D	A0A3B6MJF5	Ribulose bisphosphate carboxylase large chain	Photosynthesis
T4075486	-1.32193	0	0	0	chr5D	A0A3B5ZUZ8	ATP synthase subunit beta	not assigned
T4075542	-1.53605	0	0	0	chr5D	A0A3B6MJH6	Small-subunit processome Utp12 domain-containing protein	not assigned
T4075614	-1.34169	0	0	1.22367	chr5D	A0A3B6MJY2	Jacalin-type lectin domain-containing protein	not assigned
T4075632	-1.03862	0	0	0	chr5D	A0A3B6DM38	Uncharacterized protein	Protein biosynthesis
T4075637	-1.4245	0	0	0	chr5D	A0A3B6MJV3	Uncharacterized protein	not assigned
T4075641	-1.34645	0	0	0	chr5D	A0A3B6UD06	Protein TAR1	not assigned
T4075650	1.38466	0	0	0	chr5D	A0A3B6MJW3	Uncharacterized protein	not assigned
T4075709	-1.04307	0	0	0	chr5D	A0A3B6MIT1	glutathione transferase	Redox homeostasis
T4075798	-1.01886	0	0	0	chr5D	A0A3B6MKD7	Protease Do-like 5, chloroplastic	Protein homeostasis
T4075816	-0.932886	0	0	0	chr5D	A0A3B6MLN2	TrmE-type G domain-containing protein	RNA processing
T4075858	1.39232	-1.28011	1.16993	0	chr5D	A0A3B6D4H6	Chalcone synthase	Secondary metabolism
T4075921	2.76081	3.50779	0	1.49033	chr5D	I3NUT4	WIR1 (WIR1c)	not assigned
T4076001	1.25154	1.17932	0	0	chr5D	A0A3B6MKX6	RNA helicase	RNA processing
T4076069	-1.43741	0	0	0	chr5D	A0A3B6MMF5	Uncharacterized protein	not assigned
T4076321	-1.39232	0	0	0	chr5D	A0A3B6MNF2	DUF6598 domain-containing protein	not assigned
T4076342	-2	0	-0.917538	0	chr5D	A0A3B6MM33	Heat shock cognate 70 kDa protein	Protein homeostasis
T4076405	-0.974909	0	0	0	chr5D	A0A3B6MM89	PsbP C-terminal domain-containing protein	Photosynthesis
T4076460	1.07039	0	0	0	chr5D	A0A3B5YX86	phenylalanine--tRNA ligase	Protein biosynthesis
T4076484	-0.981384	0	0	0	chr5D	A0A3B6MLA0	J domain-containing protein	Vesicle trafficking
T4076492	-1.4361	-1	0	0	chr5D	A0A8R7UEZ6	Protein RALF-like 33	Phytohormone action
T4076588	-1.05063	0	0	0	chr5D	A0A3B6UA99	DOG1 domain-containing protein	not assigned
T4076643	1.45943	0	0	0	chr5D	A0A096UMY8	Genome assembly, chromosome: II	not assigned
T4076721	-0.917538	0	0	0	chr5D	A0A3B6MND8	C2 NT-type domain-containing protein	not assigned
T4076775	-1.29546	0	0	0	chr5D	Q7X744	Ribosomal protein L3A-1	Protein biosynthesis
T4076780	-1	0	0	0	chr5D	A0A3B6MMA2	Uncharacterized protein	Protein homeostasis
T4076846	-1	0	0	0	chr5D	A0A3B6MQ57	Pentacotripeptide-repeat region of PRORP domain-containing protein	not assigned
T4076905	-1.21099	0	0	0	chr5D	A0A3B6MPB0	Calcium-transporting ATPase	Solute transport
T4076924	-0.909235	0	0	0	chr5D	A0A3B6MQF8	Tyrosine specific protein phosphatases domain-containing protein	Carbohydrate metabolism
T4076973	1.87447	0	0	0.95818	chr5D	W5FC48	ZF-HD dimerization-type domain-containing protein	RNA biosynthesis
T4077084	-1.64386	0	0	0	chr5D	A0A3B6MNC7	Dof zinc finger protein	RNA biosynthesis
T4077092	-0.963474	0	0	0	chr5D	A0A3B6MPL7	Protein kinase domain-containing protein	Protein homeostasis
T4077093	-1.06413	0	0	0	chr5D	A0A3B6KDZ3	RING-type domain-containing protein	RNA processing
T4077120	-0.934905	0	0	0	chr5D	A0A3B6MQ12	Pre-mRNA-splicing factor 38	RNA processing
T4077155	-0.932886	0	0	0	chr5D	A0A3B6MQ55	DUF829 domain-containing protein	not assigned
T4077159	-0.945552	0	0	0	chr5D	A0A3B6MQ05	CCR4-NOT transcription complex subunit 10	RNA processing
T4077181	1.14975	-0.910733	0	0	chr5D	A0A3B6MNQ2	Uncharacterized protein	not assigned
T4077199	0.900464	0	0	0	chr5D	A0A096UT45	Trafficking protein particle complex subunit 6B	Vesicle trafficking
T4077268	-1.04182	0	0	0	chr5D	A0A3B6MQB6	Mediator of RNA polymerase II transcription subunit 14	RNA biosynthesis
T4077275	-0.943416	0	0	0	chr5D	A0A3B6MP52	GrpE protein homolog	Protein homeostasis
T4077288	-1.59864	-1.97728	-2.03103	0	chr5D	A0A3B6MQV6	ACT domain-containing protein	Amino acid metabolism
T4077327	-0.945552	0	0	0	chr5D	A0A3B6MQZ4	Polycomb protein VEFS-Box domain-containing protein	Chromatin organisation
T4077354	1	0	0	0	chr5D	A0A3B6U1P5	GST C-terminal domain-containing protein	not assigned
T4077401	-1	0	0	0	chr5D	A0A1D5Z6M0	Cytochrome b5 heme-binding domain-containing protein	not assigned
T4077458	-1.12553	-1.58496	0	0	chr5D	A0A3B6MSB4	isochorismate synthase	Coenzyme metabolism
T4077463	-1.41504	0	0	0	chr5D	A0A3B6MQX7	Aminopeptidase	Protein homeostasis
T4077555	-1.52356	0	0	0	chr5D	A0A3B6MQ29	Protein PLASTID REDOX INSENSITIVE 2, chloroplastic	RNA biosynthesis
T4077568	1.32193	0	0	0	chr5D	A0A3B6MSQ4	AN1-type domain-containing protein	not assigned
T4077576	-0.932886	0	0	0	chr5D	A0A3B6MQ47	Protein EARLY FLOWERING 4 domain-containing protein	Multi-process regulation
T4077605	1.24793	0	0	0	chr5D	A0A3B6MQ90	UBX domain-containing protein	not assigned
T4077657	-1	0	0	0.912537	chr5D	A0A1D5ZX14	Cytoplasmic tRNA 2-thiolation protein 1	RNA processing
T4077713	-1.24286	0	0	0	chr5D	A0A3B6MQL9	Auxin-repressed protein	not assigned
T4077720	-1.28011	0	0	0	chr5D	A0A3B6MS12	Protease Do-like PDZ domain-containing protein	not assigned
T4077729	1.08746	0	0	0	chr5D	A0A3B6MRU0	RING-type domain-containing protein	Phytohormone action
T4077874	3.12553	0	0	0	chr5D	A0A3B6MSB7	EF-hand domain-containing protein	not assigned
T4077880	-1.09954	0	0	0	chr5D	A0A3B6MSV1	CAAX amino terminal protease family protein	not assigned
T4077898	-1.22239	0	0	0	chr5D	A0A3B6MR81	Fe2OG dioxygenase domain-containing protein	Phytohormone action
T4077900	-1.83007	0	-0.925999	0	chr5D	A0A3B6MSL2	Fe2OG dioxygenase domain-containing protein	Phytohormone action
T4077902	-1	0	0	0	chr5D	A0A3B6MSE7	Uncharacterized protein	RNA biosynthesis
T4077951	0.932886	0	1.58496	0	chr5D	A0A3B6MSJ4	EF-hand domain-containing protein	Multi-process regulation
T4077984	1	0	0	0	chr5D	A0A3B6MSV9	Alpha/beta hydrolase fold-3 domain-containing protein	not assigned
T4078113	-0.932886	0	0	0	chr5D	A0A3B6MRX5	F-box domain-containing protein	not assigned
T4078183	1.02975	1.58496	0	0	chr5D	A0A3B6MUQ6	Metallo-beta-lactamase domain-containing protein	RNA processing
T4078204	1.24793	0	0	0	chr5D	A0A3B6MTW3	Uncharacterized protein	not assigned
T4078233	-1.16993	0	0	0	chr5D	A0A3B6MTQ0	Protein SDA1	not assigned
T4078243	-1.10309	0	0	0	chr5D	A0A3B6MUW5	Ethylene insensitive 3-like DNA-binding domain-containing protein	RNA biosynthesis
T4078275	-1.32193	0	0	0	chr5D	A0A3B6MU29	NAD-dependent epimerase/dehydratase domain-containing protein	Phytohormone action
T4078332	-0.943416	0	0	0	chr5D	A0A3B6MV77	Uncharacterized protein	RNA biosynthesis
T4078400	-1.48543	0	0	0	chr5D	A0A3B6MVP1	tRNA-splicing endonuclease subunit Sen54 N-terminal domain-containing protein	RNA processing
T4078444	-0.95109	0	0	0	chr5D	A0A3B6MVT8	Carbohydrate kinase PfkB domain-containing protein	Carbohydrate metabolism
T4078490	-1.152	0	0	-1.24793	chr5D	A0A3B6MUK5	Uncharacterized protein	not assigned
T4078589	-1.18442	0	0	0	chr5D	A0A3B6MV49	Bromo domain-containing protein	Chromatin organisation
T4078607	-0.947533	0	0	0	chr5D	A0A3B6MV68	BZIP domain-containing protein	RNA biosynthesis
T4078634	-1.558	-2.9542	0	0	chr5D	A0A3B6MUU3	NB-ARC domain-containing protein	not assigned
T4078662	-1.4361	0	0	0	chr5D	A0A3B6MUX6	Cell division cycle 5-like protein	RNA processing
T4078753	-1	0	0	0	chr5D	A0A3B6MVL0	Uncharacterized protein	not assigned
T4078824	-0.926998	0.909235	0	0	chr5D	A0A3B6MVC4	Clp R domain-containing protein	Protein homeostasis
T4078839	-1.25804	0	0	-1.37346	chr5D	M7Y9V8	Chlorophyll a-b binding protein, chloroplastic	Photosynthesis
T4078883	1.16993	0	0	0	chr5D	A0A3B6MVG8	F-box domain-containing protein	not assigned
T4078952	-0.966833	0	0	0	chr5D	A0A3B6MW80	PCI domain-containing protein	Protein homeostasis
T4079008	-1.24673	0	0	0	chr5D	A0A3B6MUU4	Uncharacterized protein	not assigned
T4079185	1.11548	0	0	0	chr5D	A0A3B6MWE0	Sulfotransferase	Enzyme classification
T4079192	-1.15612	0	0	0	chr5D	A0A3B6MY19	Cytochrome P450	Enzyme classification
T4079195	-1.03317	0	0	0	chr5D	A0A3B6MVE9	Actin-related protein 4	Chromatin organisation
T4079219	-1.1375	0	-1.16993	0	chr5D	A0A3B6MX65	IMS import disulfide relay-system CHCH-CHCH-like Cx9C domain-containing protein	Protein biosynthesis
T4079290	0.91427	1.39689	0	0	chr5D	A0A3B6MWS4	MOSC domain-containing protein	not assigned
T4079306	1.19465	0	0	1.06559	chr5D	A0A3B6MWT5	Cysteine proteinase	Enzyme classification
T4079310	-1.10434	0	0	0	chr5D	A0A3B6MVT3	S-acyltransferase	Protein modification
T4079361	-0.941106	0	0	0	chr5D	A0A3B6MX07	C2 NT-type domain-containing protein	not assigned
T4079375	-1.08746	0	0	0	chr5D	A0A3B6MXS3	Nuclear transcription factor Y subunit	RNA biosynthesis
T4079395	-0.917538	0	0	0	chr5D	A0A3B6MX58	KxDL domain-containing protein	not assigned
T4079476	1.11103	0	1.44057	0	chr5D	A0A3B6MXE6	Auxin-responsive protein	Phytohormone action
T4079530	-0.940294	0	0	0	chr5D	A0A3B6MXV6	Protein kinase domain-containing protein	Protein modification
T4079672	1.36257	0	0	0	chr5D	A0A3B6MY28	Uncharacterized protein	not assigned
T4079687	1.08746	0	0	0	chr5D	A0A3B6MYE6	Uncharacterized protein	not assigned
T4079704	-0.925999	0	0	0	chr5D	A0A3B6MZV4	Uncharacterized protein	not assigned
T4079708	-0.95109	0	0	0	chr5D	A0A3B6MYG7	ResB-like domain-containing protein	Photosynthesis
T4079764	-1.1375	0	0	0	chr5D	A0A3B6MYK8	Long-chain-fatty-acid--CoA ligase	Enzyme classification
T4079786	-0.938599	0	0	0	chr5D	A0A3B6N039	Protein kinase domain-containing protein	RNA biosynthesis
T4079816	-2.08746	0	0	0	chr5D	A0A3B6MXH4	Ribulose bisphosphate carboxylase large chain	Photosynthesis
T4079874	1.09212	1.42223	0	0	chr5D	A0A3B6N0C5	WPP domain-associated protein	Cytoskeleton organisation
T4079889	-1.01282	0	0	0	chr5D	M7ZCE8	40S ribosomal protein S12	Protein biosynthesis
T4079927	1.53051	0	0	2.078	chr5D	A0A3B6N0H0	FAS1 domain-containing protein	Cell wall organisation
T4079952	-1.11776	0	0	0	chr5D	P25866	Ubiquitin-conjugating enzyme E2 2	Protein homeostasis
T4079954	-1	0	0	0	chr5D	A0A3B6N0I9	Aldehyde oxidase	Phytohormone action
T4079982	-1.06413	0	0	0	chr5D	A0A3B6MXX5	YTH domain-containing family protein	RNA processing
T4080031	-1.58496	0	0	0	chr5D	A0A3B6MZB6	Uncharacterized protein	not assigned
T4080062	1.25376	0	0	0	chr5D	A0A3B6TX06	Bifunctional inhibitor/plant lipid transfer protein/seed storage helical domain-containing protein	not assigned
T4080080	-1.07039	0	0	0	chr5D	A0A3B6MZY0	BTB domain-containing protein	not assigned
T4080085	-0.956931	0	1.41504	0	chr5D	A0A3B6MZY6	Pseudouridine synthase	RNA processing
T4080121	-1.1247	0	0	0	chr5D	A0A3B6MYB6	H15 domain-containing protein	Chromatin organisation
T4080130	1.32193	0	0	0	chr5D	A0A3B6N116	ABC transporter domain-containing protein	Solute transport
T4080168	-1.30666	0	0	0	chr5D	A0A3B6MZS2	Chloride channel protein	Solute transport
T4080200	-1.76184	0	0	-0.941106	chr5D	A0A3B6N0B7	Uncharacterized protein	Photosynthesis
T4080210	1.27302	0	0	0	chr5D	A0A3B6N0C9	BHLH domain-containing protein	RNA biosynthesis
T4080315	-1.06926	0	0	0	chr5D	A0A3B6N0N5	S5 DRBM domain-containing protein	Protein biosynthesis
T4080326	-1.03242	0	0	0	chr5D	A0A3B6N0P9	RRM domain-containing protein	RNA processing
T4080337	1.64386	0	-1.45943	1.34792	chr5D	A0A3B6N0Q4	Uncharacterized protein	Solute transport
T4080382	-1.06711	0	0	0	chr5D	A0A3B6N0D8	Calcium-dependent protein kinase	Protein modification
T4080418	1.38904	0	0	0	chr5D	W5FIY8	RRM domain-containing protein	RNA processing
T4080471	-1	0	0	0	chr5D	A0A3B6N145	FYVE-type domain-containing protein	Vesicle trafficking
T4080477	1	0	0	0.954196	chr5D	A0A3B6MZE4	Protein FLC EXPRESSOR	not assigned
T4080490	-1.35364	0	0	0	chr5D	A0A3B6N0I1	aspartate kinase	Amino acid metabolism
T4080504	-0.904422	0	0	0	chr5D	A0A3B6N0T2	Uncharacterized protein	not assigned
T4080604	1.15966	0	0	0	chr5D	A0A3B6N1L9	Bowman-Birk serine protease inhibitors family domain-containing protein	Protein homeostasis
T4080680	-1.02554	0	0	0	chr5D	A0A3B6N1V8	Uncharacterized protein	not assigned
T4080689	-1	0	0	0	chr5D	A0A3B6N1W8	F-box domain-containing protein	Chromatin organisation
T4080732	1.02106	0	0	0	chr5D	A0A3B6N086	Galactokinase	Carbohydrate metabolism
T4080937	-0.966317	0	0	0	chr5D	A0A3B6N290	30S ribosomal protein S6 alpha, chloroplastic	Protein biosynthesis
T4081057	-1.02857	0	0	0	chr5D	A0A3B6N2N6	Uncharacterized protein	not assigned
T4081066	-1.12553	0	0	0	chr5D	A0A3B6N318	Elongation factor Tu	Protein biosynthesis
T4081132	1.078	0	0	0	chr5D	A0A3B6N2P4	AP2/ERF domain-containing protein	RNA biosynthesis
T4081165	-1	0	0	0	chr5D	A0A3B6N396	HTH La-type RNA-binding domain-containing protein	not assigned
T4081173	1.58496	0	0	0	chr5D	A0A075VZ17	Photosystem I iron-sulfur center	Photosynthesis
T4081197	-1	0	0	0	chr5D	A0A3B6N478	Exoribonuclease phosphorolytic domain-containing protein	RNA processing
T4081225	-1.62803	0	0	0	chr5D	A0A3B6N353	Pentacotripeptide-repeat region of PRORP domain-containing protein	RNA processing
T4081263	-0.959358	0	-0.906891	0	chr5D	A0A3B6N321	Uncharacterized protein	Enzyme classification
T4081272	-0.943416	0	0	0	chr5D	A0A3B6N330	COP1-interacting protein-related	not assigned
T4081284	0.980891	0	0	0	chr5D	A0A3B6N346	RRM domain-containing protein	not assigned
T4081310	-1.15754	0	-1.28011	0	chr5D	A0A3B6N4I5	Fe2OG dioxygenase domain-containing protein	Enzyme classification
T4081412	-1.05585	0	0	-0.959358	chr6A	A0A3B6NIG3	Rhodanese domain-containing protein	not assigned
T4081538	-1.07039	-1.17834	-1.05184	-0.915608	chr6A	A0A3B6NJU6	Nitrate reductase	Nutrient uptake
T4081606	-1.36923	0	0	0	chr6A	A0A3B6NJT4	Beta-fructofuranosidase	Carbohydrate metabolism
T4081613	-1.39232	0	0	1.16993	chr6A	A0A3B6NK12	RING-type domain-containing protein	not assigned
T4081751	-1.27009	0	0	0	chr6A	A0A3B6NHY1	Transketolase-like pyrimidine-binding domain-containing protein	Amino acid metabolism
T4081875	-1.3505	0	0	0	chr6A	A0A3B6NKR7	F-box domain-containing protein	not assigned
T4081919	-0.925999	0	0	0	chr6A	A0A3B6NIF4	TFIIS central domain-containing protein	RNA biosynthesis
T4081953	-1.25376	0	0	0	chr6A	A0A3B6NIH9	Ammonium transporter AmtB-like domain-containing protein	not assigned
T4081988	1.11548	0	-1.22239	0	chr6A	A0A3B6NKC9	GST C-terminal domain-containing protein	not assigned
T4082083	1.64155	0	4.73471	0	chr6A	A0A3B6NKB9	Uncharacterized protein	Secondary metabolism
T4082206	1.20436	0	0	0	chr6A	A0A3B6NKZ1	NADP-dependent oxidoreductase domain-containing protein	Carbohydrate metabolism
T4082250	-1.28951	0	0	0	chr6A	A0A3B6NLN1	Protein LOW PSII ACCUMULATION 2, chloroplastic	Photosynthesis
T4082255	-1.30666	0	0	1.08746	chr6A	A0A3B6NJA5	Aquaporin	Solute transport
T4082268	-1.10692	0	0	0	chr6A	A0A3B6NKU7	General transcription and DNA repair factor IIH subunit TFB4	DNA damage response
T4082300	-0.947533	0	0	0	chr6A	A0A3B6NJG4	Uncharacterized protein	not assigned
T4082306	1.24793	0	0	0	chr6A	A0A3B6NKZ3	Uncharacterized protein	not assigned
T4082390	-1.75489	0	0	-0.966833	chr6A	A0A3B6NJS7	BZIP domain-containing protein	RNA biosynthesis
T4082413	-1.70044	0	0	-1.24793	chr6A	A0A3B6NME7	Chloride channel protein	Solute transport
T4082416	2	0	0	0	chr6A	A0A3B6NLM2	Uncharacterized protein	not assigned
T4082420	-0.93587	0	0	0	chr6A	A0A3B6NLC1	L-aspartate oxidase	Coenzyme metabolism
T4082429	-1.18442	0	0	0	chr6A	A0A3B6NMG6	Zinc transporter	Solute transport
T4082434	-1.24793	0	0	0	chr6A	A0A3B6NM85	F-box domain-containing protein	not assigned
T4082480	-1	0	0	0	chr6A	A0A3B6NME1	Uncharacterized protein	not assigned
T4082510	-1.16993	0	0	0	chr6A	A0A3B6NMS0	Delta-aminolevulinic acid dehydratase	Coenzyme metabolism
T4082581	1.32193	0	0	0	chr6A	A0A3B6NN02	C2 domain-containing protein	not assigned
T4082809	1.29605	0	0	0	chr6A	A0A1D6RLC6	Ubiquitin-like domain-containing protein	Protein homeostasis
T4082828	1.152	0	1.07039	0	chr6A	A0A3B6NNH7	Protein kinase domain-containing protein	External stimuli response
T4082851	-2.28586	0	0	0	chr6A	A0A3B6NLC6	4-hydroxyphenylpyruvate dioxygenase	Redox homeostasis
T4082857	-1	0	0	0	chr6A	A0A3B6NMT2	SMP-LTD domain-containing protein	not assigned
T4082871	-1.10535	0	0	0	chr6A	A0A3B6NNM2	hydroxymethylbilane synthase	Coenzyme metabolism
T4082908	-0.911463	0	0	0	chr6A	A0A3B6NP35	NAD-dependent epimerase/dehydratase domain-containing protein	Cell wall organisation
T4082909	-1.16993	0	0	0	chr6A	A0A3B6NN93	Chorismate mutase	Amino acid metabolism
T4082966	-1	0	0	0	chr6A	A0A3B6PPI2	Apple domain-containing protein	not assigned
T4083022	-0.940294	0	0	0	chr6A	A0A3B6NP66	Fumarylacetoacetase	Amino acid metabolism
T4083067	-1.07039	0	0	0	chr6A	A0A3B6NPP5	Cathepsin propeptide inhibitor domain-containing protein	not assigned
T4083117	-1	0	0	0	chr6A	A0A3B6NNQ9	SEC7 domain-containing protein	Vesicle trafficking
T4083209	1.24793	0	0	0	chr6A	A0A3B6NPA8	RanBP2-type domain-containing protein	not assigned
T4083226	-1.05285	0	0	0	chr6A	A0A3B6NPW7	ADP,ATP carrier protein	Solute transport
T4083272	-0.917538	0	0	0	chr6A	A0A3B6NQE5	TPX2 C-terminal domain-containing protein	Cytoskeleton organisation
T4083289	0.963474	0	0	0	chr6A	A0A3B6NQG2	Protein CLP1 homolog	RNA processing
T4083298	-0.922245	-1.078	0	-1.11548	chr6A	A0A3B6NMY6	NADH:quinone oxidoreductase/Mrp antiporter membrane subunit domain-containing protein	not assigned
T4083380	-1.73697	0	0	0	chr6A	A0A3B6NQU1	Cytochrome b/b6 N-terminal region profile domain-containing protein	Photosynthesis
T4083414	-1.1788	0	0	0	chr6A	A0A3B6NQY2	Clp R domain-containing protein	Protein homeostasis
T4083441	-1.75489	0	0	0	chr6A	NA	NA	not assigned
T4083460	-1	0	0	0	chr6A	A0A3B6NNI9	protein-serine/threonine phosphatase	Protein modification
T4083485	-0.900464	0	0	0	chr6A	A0A3B6NQA0	PORR domain-containing protein	RNA biosynthesis
T4083530	0.963474	0	0	0	chr6A	A0A3B6NQG7	Photosynthetic NDH subunit of lumenal location 2, chloroplastic	Photosynthesis
T4083571	-0.917538	0	0	0	chr6A	A0A3B6NQL6	Uncharacterized protein	Protein biosynthesis
T4083602	-1.16993	0	0	0	chr6A	A0A3B6NR97	Pentacotripeptide-repeat region of PRORP domain-containing protein	RNA processing
T4083633	-1.06529	0	0	0	chr6A	A0A3B6NP72	Uncharacterized protein	not assigned
T4083676	2.20945	-1.27302	0	0	chr6A	A0A3B6QHI2	Phenylalanine ammonia-lyase	Secondary metabolism
T4083743	1.08092	0	0	0	chr6A	A0A3B6NRT0	Protein kinase domain-containing protein	Protein modification
T4083817	-1	0	0	0	chr6A	A0A3B6NSF5	E3 ubiquitin-protein ligase RMA	Protein homeostasis
T4083845	-1.06413	0	0	0	chr6A	A0A3B6NRF4	Kinesin-like protein	Cytoskeleton organisation
T4083880	-0.917538	0	0	0	chr6A	A0A3B6NQ20	Protein kinase domain-containing protein	Cell division
T4083891	-1.16993	0	0	-1.16993	chr6A	A0A3B6NQ32	PPPDE domain-containing protein	Protein homeostasis
T4083892	-1.07923	0	0	0	chr6A	A0A3B6NRM3	DUF676 domain-containing protein	not assigned
T4083930	-2	-0.945552	0	0	chr6A	A0A1D6B308	S-adenosylmethionine synthase	Coenzyme metabolism
T4084074	1.20436	0	0	0	chr6A	A0A3B6NT04	Uncharacterized protein	not assigned
T4084090	1.28951	0	0	-1	chr6A	A0A3B6QJU1	histone acetyltransferase	Protein modification
T4084098	-1.20645	0	0	0	chr6A	A0A3B6NTH9	Uncharacterized protein	not assigned
T4084233	-1.15107	0	0	0	chr6A	A0A3B6NTL1	Fatty acid desaturase domain-containing protein	Lipid metabolism
T4084236	-1.10962	0	0	1.09954	chr6A	A0A3B6KJL6	Cytochrome P450	Enzyme classification
T4084250	0.959358	-1.24101	0	0	chr6A	M8ADJ8	60S ribosomal protein L31	Protein biosynthesis
T4084254	-1.22948	0	0	0	chr6A	A0A3B6NU21	Uncharacterized protein	RNA processing
T4084302	-1.07039	0	0	0	chr6A	A0A3B6NT45	Uncharacterized protein	RNA biosynthesis
T4084305	-1	0	0	0	chr6A	A0A3B6NTC8	Cellulose synthase-like protein E1	not assigned
T4084337	-1.1375	0	0	0	chr6A	A0A3B6NRP9	Protein kinase domain-containing protein	Protein modification
T4084385	1.04182	0	0	1.42742	chr6A	A0A3B6NRV9	Cysteine-rich receptor-like protein kinase	Protein modification
T4084454	-1.06413	0	0	0	chr6A	A0A3B6NS29	Transcription factor	not assigned
T4084535	-1.07529	0	0	0	chr6A	A0A3B6NUY5	Rac-like GTP-binding protein 3	not assigned
T4084539	-1.11548	0	0	0	chr6A	A0A3B6NTW4	Uncharacterized protein	not assigned
T4084547	1	0	0	0	chr6A	A0A3B6NV04	Peptidase metallopeptidase domain-containing protein	Protein homeostasis
T4084548	1.08746	0	0	0	chr6A	A0A3B6NU50	Uncharacterized protein	not assigned
T4084630	-0.932886	0	0	0	chr6A	A0A3B6NU97	Uncharacterized protein	RNA biosynthesis
T4084649	-1.39232	0	0	0	chr6A	A0A3B6NVF7	DUF1618 domain-containing protein	not assigned
T4084654	-1.63941	0	0	0	chr6A	A0A3B6NV37	Thioredoxin domain-containing protein	Redox homeostasis
T4084697	-0.900464	0	0	0	chr6A	A0A3B6NV83	Protein CPR-5	Protein translocation
T4084741	1.09954	0	1.33015	0	chr6A	A0A3B6NVE9	Major facilitator superfamily (MFS) profile domain-containing protein	Solute transport
T4084770	-2.3046	-2.66297	0	-1.0217	chr6A	A0A3B6NUX9	Ferredoxin--nitrite reductase, chloroplastic	Nutrient uptake
T4084777	-0.929611	0	0	0.932886	chr6A	A0A3B6RCX0	Uncharacterized protein	not assigned
T4084799	1.078	0	0	0	chr6A	A0A8R7QVH1	Protein kinase domain-containing protein	Protein modification
T4084870	-0.931613	0	0	0	chr6A	A0A3B6NV51	AP2/ERF domain-containing protein	RNA biosynthesis
T4085096	-1	0	0	0	chr6A	A0A3B6NVY7	Shugoshin C-terminal domain-containing protein	Cell division
T4085173	-0.956931	0	0	0	chr6A	A0A3B6NX26	Mannose-P-dolichol utilization defect 1 protein homolog	not assigned
T4085177	-0.90182	0	0	0	chr6A	A0A3B6NUG6	18S rRNA (guanine(1575)-N(7))-methyltransferase Bud23 C-terminal domain-containing protein	RNA processing
T4085250	-1	0	0	0	chr6A	A0A3B6NX04	Zinc finger PHD-type domain-containing protein	Cell division
T4085307	-1.09407	-1.26257	0	0	chr6A	A0A3B6NXJ5	Uncharacterized protein	not assigned
T4085335	-0.947533	0	0	0	chr6A	A0A3B6NWK8	Protein kinase domain-containing protein	Protein modification
T4085496	1.04439	0	0	0	chr6A	A0A3B6NX72	Divinyl chlorophyllide a 8-vinyl-reductase, chloroplastic	Coenzyme metabolism
T4085512	-0.961526	0	0	0	chr6A	A0A3B6NX29	FHA domain-containing protein	RNA processing
T4085554	-1.06413	0	0	0	chr6A	A0A3B6NXW7	ATP-dependent RNA helicase	not assigned
T4085606	-1.04439	0	0	0	chr6A	A0A3B6NVS9	TCP domain-containing protein	RNA biosynthesis
T4085643	0.925999	0	0	0	chr6A	A0A3B6NYE8	Ubiquitin-like protease family profile domain-containing protein	not assigned
T4085683	-1	0	0	0	chr6A	A0A3B6NXI2	Protein DETOXIFICATION	Solute transport
T4085692	-1.12199	0	0	0	chr6A	A0A3B6NYI7	Metal tolerance protein C2	Solute transport
T4085742	-1.64386	0	0	0	chr6B	A0A3B6PDZ4	Protein kinase domain-containing protein	Enzyme classification
T4085761	-1.06254	0	0	0	chr6B	A0A3B6PFT9	Protein kinase domain-containing protein	Protein modification
T4085844	-1.1913	-1.32193	-1.39232	-2.33442	chr6B	A0A3B6PG18	Rhodanese domain-containing protein	not assigned
T4085971	0.956931	0	1.5025	0	chr6B	A0A3B6PDB0	Chalcone synthase	Enzyme classification
T4085996	-1	0	0	0	chr6B	A0A3B6PGJ6	Uncharacterized protein	RNA biosynthesis
T4086033	-1.28951	0	0	0	chr6B	A0A3B6PG87	Peptidase S26 domain-containing protein	Protein modification
T4086062	-1.40881	-2.70044	0	0	chr6B	A0A3B6PEX0	Beta-fructofuranosidase	Carbohydrate metabolism
T4086064	-0.961932	-4.35755	0	0	chr6B	A0A3B6PDJ1	Beta-fructofuranosidase	Carbohydrate metabolism
T4086072	-1	0	0	0	chr6B	A0A3B6PGC1	RING-type domain-containing protein	not assigned
T4086133	-0.932886	0	0	0	chr6B	A0A3B6CCV5	SET domain-containing protein	Protein modification
T4086158	-1.16993	0	0	0	chr6B	A0A3B6PDS1	Mannosyltransferase	Protein modification
T4086274	-1.39486	0	0	0	chr6B	A0A3B6PE12	Phospholipid/glycerol acyltransferase domain-containing protein	Lipid metabolism
T4086283	-1.1375	0	0	0	chr6B	A0A3B6PGY6	F-box domain-containing protein	Protein homeostasis
T4086284	-1.09163	0	0	0	chr6B	A0A3B6PFJ8	Nin one binding (NOB1) Zn-ribbon-like domain-containing protein	Protein biosynthesis
T4086352	-1	0	0	0	chr6B	A0A3B6PFQ5	Uncharacterized protein	RNA biosynthesis
T4086535	-1.43296	0	0	0	chr6B	A0A3B6PHX5	F-box domain-containing protein	not assigned
T4086538	-0.900464	0	0	0	chr6B	A0A3B6PG57	F-box domain-containing protein	not assigned
T4086539	-1.07039	0	0	0	chr6B	A0A3B6PG79	K Homology domain-containing protein	External stimuli response
T4086576	-1.31259	0	0	0	chr6B	A0A3B6PI10	Trigger factor C-terminal domain-containing protein	not assigned
T4086592	1.66091	0	0	0	chr6B	A0A3B6PGB9	GST C-terminal domain-containing protein	not assigned
T4086655	0.925999	0	0	-1.07039	chr6B	A0A8R7QKE8	Uncharacterized protein	not assigned
T4086728	-1.06711	0	0	0	chr6B	A0A3B6PGP7	Uncharacterized protein	not assigned
T4086790	-1.43063	0	0	0	chr6B	A0A3B6UAP9	Adenylate kinase isoenzyme 6 homolog	Protein biosynthesis
T4086792	-1.28011	0	0	0	chr6B	A0A3B6PGW4	F-box domain-containing protein	not assigned
T4086794	-1.12199	0	0	0	chr6B	A0A3B6PIN9	50S ribosomal protein L4	Protein biosynthesis
T4086797	-1.22239	0	0	0	chr6B	A0A3B6PFC7	F-box domain-containing protein	not assigned
T4086850	-0.900464	-0.943416	0	0	chr6B	A0A3B6PH24	Transferring glycosyl group transferase	not assigned
T4086941	-1.48543	0	0	0	chr6B	A0A3B6PHG0	RING-type domain-containing protein	Vesicle trafficking
T4086985	-1.64386	0	0	0	chr6B	A0A341Y9B6	Uncharacterized protein	not assigned
T4086997	-1.70044	0	0	0	chr6B	A0A341Y9B6	Uncharacterized protein	not assigned
T4087036	-0.938599	0	0	0	chr6B	A0A341Y9B6	Uncharacterized protein	not assigned
T4087054	-1.1635	0	0	0	chr6B	A0A341Y9B6	Uncharacterized protein	not assigned
T4087066	-1.12553	0	0	0	chr6B	A0A3B6PHK9	RING-type domain-containing protein	not assigned
T4087139	-1.32193	0	0	0	chr6B	A0A3B6PJI6	Pentacotripeptide-repeat region of PRORP domain-containing protein	not assigned
T4087224	-1.11189	0	0	0	chr6B	A0A3B6PI32	Uncharacterized protein	Coenzyme metabolism
T4087237	-1.08746	0	0	0	chr6B	A0A3B6PJU9	F-box domain-containing protein	not assigned
T4087240	-1.24101	0	0	0	chr6B	A0A3B6PGI5	Uncharacterized protein	not assigned
T4087274	-1.05063	0	0	0	chr6B	A0A3B6PJQ2	IQ domain-containing protein IQM3	not assigned
T4087276	-1.24793	0	0	0	chr6B	A0A3B6PGM5	Protein arginine N-methyltransferase	RNA processing
T4087316	1	0	0	0	chr6B	A0A3B6PGS1	Putative gamma-glutamylcyclotransferase	not assigned
T4087344	-1.37851	0	0	0	chr6B	A0A3B6PIH6	DNA/RNA-binding protein Kin17 WH-like domain-containing protein	Nutrient uptake
T4087373	-1.53842	0	0	0	chr6B	A0A3B6PIF4	CCT domain-containing protein	RNA biosynthesis
T4087410	-1	0	0	0	chr6B	A0A3B6PK69	RING-type E3 ubiquitin transferase	Protein homeostasis
T4087486	0.938599	-1.30256	-1.56294	0	chr6B	A0A3B6PIR3	Cytochrome P450	Enzyme classification
T4087513	-0.91908	0	0	0	chr6B	A0A3B6PKJ3	Survival protein SurE-like phosphatase/nucleotidase domain-containing protein	not assigned
T4087520	1	0	0	-1.05063	chr6B	A0A3B6PHG1	Uncharacterized protein	not assigned
T4087577	-1.152	0	0	0	chr6B	F6LWC1	Protein kinase domain-containing protein	External stimuli response
T4087660	1.04629	0	0	0	chr6B	A0A3B6PL20	WRKY domain-containing protein	RNA biosynthesis
T4087697	-1.41504	0	0	0	chr6B	A0A3B6PI12	DNA-directed RNA polymerase subunit beta	RNA biosynthesis
T4087739	1.078	0	0	0	chr6B	A0A3B6PLE7	BZIP domain-containing protein	RNA biosynthesis
T4087760	-1.16993	0	0	0	chr6B	A0A3B6PLD9	Protein kinase domain-containing protein	Protein modification
T4087762	-0.908852	0	0	0	chr6B	A0A3B6PJL8	Cytochrome P450	Secondary metabolism
T4087770	-1.27563	0	0	0	chr6B	A0A3B6PJM0	Uncharacterized protein	not assigned
T4087815	-0.973689	0	0	0	chr6B	A0A3B6PIH7	DNA damage-inducible protein 1	Protein homeostasis
T4087817	-2	0	0	0	chr6B	A0A3B6PLN9	Uncharacterized protein	not assigned
T4087819	-1.07039	0	0	0	chr6B	A0A3B6PII3	Uncharacterized protein	not assigned
T4087820	-1.14684	0	0	0	chr6B	A0A3B6PLK4	Uncharacterized protein	not assigned
T4087826	-1.4361	0	0	0	chr6B	A0A3B6PJU1	Potassium channel	Solute transport
T4087828	-1.35364	0	0	0	chr6B	A0A3B6PLL5	Serine aminopeptidase S33 domain-containing protein	not assigned
T4087840	-1.30256	0	0	0	chr6B	A0A3B6PK81	Zinc transporter ZTP29	Solute transport
T4087841	-1.53687	0	0	0	chr6B	A0A3B6PIL3	J domain-containing protein	not assigned
T4087845	-1.58496	0	0	0	chr6B	A0A3B6PLN8	AB hydrolase-1 domain-containing protein	not assigned
T4087861	-0.963474	0	0	0	chr6B	A0A3B6PLS0	SWI/SNF complex subunit SWI3B	Chromatin organisation
T4087874	1.47393	0	-1.08746	0	chr6B	A0A3B6PJZ7	Uncharacterized protein	not assigned
T4087923	-1	0	0	0	chr6B	A0A3B6PM47	Secondary thiamine-phosphate synthase enzyme	not assigned
T4087924	-1	0	0	0	chr6B	A0A3B6PKM5	glycerophosphodiester phosphodiesterase	not assigned
T4087950	-0.931828	0	0	0	chr6B	A0A3B6PM76	Ribosome biogenesis protein NOP53	not assigned
T4087968	0.921997	0	0	0	chr6B	A0A3B6PKT7	Arf-GAP domain-containing protein	not assigned
T4088003	-1.03747	0	0	0	chr6B	A0A3B6PKY9	NB-ARC domain-containing protein	not assigned
T4088006	-1.41504	0	0	0	chr6B	A0A1D6AX02	DNA/RNA-binding protein Alba-like domain-containing protein	RNA biosynthesis
T4088009	-1.36923	0	0	0	chr6B	A0A3B6PMB6	Nuclear pore complex protein NUP205	Protein translocation
T4088025	-1	0	0	0	chr6B	A0A3B6PKI3	Pectate lyase	Cell wall organisation
T4088059	-0.956411	0	0	0	chr6B	A0A3B6PL44	Protein kinase domain-containing protein	Enzyme classification
T4088074	-1.46566	0	0	0	chr6B	A0A3B6PKQ4	Cytochrome P450	Phytohormone action
T4088103	-1.09115	0	0	0	chr6B	A0A3B6PKT8	protein-serine/threonine phosphatase	Protein modification
T4088122	-0.977974	0	0	0	chr6B	A0A3B6PJN7	NADH dehydrogenase [ubiquinone] 1 beta subcomplex subunit 3-B	Cellular respiration
T4088131	-1.44294	0	0	0	chr6B	A0A3B6PKX2	Uncharacterized protein	not assigned
T4088146	-1	0	0	0	chr6B	A0A3B6PMY4	Photolyase/cryptochrome alpha/beta domain-containing protein	External stimuli response
T4088185	-1.35364	0	0	-0.975752	chr6B	A0A3B6PN25	F-box domain-containing protein	Protein homeostasis
T4088197	-1.5025	0	0	0	chr6B	A0A3B6PJZ0	Cytochrome b-c1 complex subunit Rieske, mitochondrial	Cellular respiration
T4088262	-0.953003	0	0	0	chr6B	A0A3B6PLE4	Isopropylmalate dehydrogenase-like domain-containing protein	Cellular respiration
T4088274	-1	0	0	0	chr6B	A0A3B6PLF5	SWI/SNF-like complex subunit BAF250 C-terminal domain-containing protein	Chromatin organisation
T4088278	1.2115	0	0	0	chr6B	A0A3B6PNH3	Folate receptor-like domain-containing protein	not assigned
T4088286	-2.3505	0	0	0	chr6B	A0A3B6PLH5	Uncharacterized protein	not assigned
T4088301	-1.19794	0	0	0	chr6B	A0A3B6PNK2	Isopropylmalate dehydrogenase-like domain-containing protein	Cellular respiration
T4088336	-1	0	0	0	chr6B	A0A3B6PLN6	Uncharacterized protein	not assigned
T4088371	-1.09163	0	0	0	chr6B	A0A3B6PNU3	Isochorismatase-like domain-containing protein	Coenzyme metabolism
T4088406	-1.16993	0	0	0	chr6B	A0A3B6PMG5	Histone-lysine N-methyltransferase	Chromatin organisation
T4088419	-1.25414	0	0	0	chr6B	A0A077RV23	Uncharacterized protein	not assigned
T4088429	-1.16993	0	0	0	chr6B	A0A3B6PP14	Uncharacterized protein	not assigned
T4088451	-1.16993	0	0	0	chr6B	A0A3B6PKX1	DUF1618 domain-containing protein	not assigned
T4088515	-1.32193	0	0	0	chr6B	A0A3B6PM83	Myb-like domain-containing protein	not assigned
T4088519	-0.900464	0	0	0	chr6B	A0A3B6PPB8	B-block binding subunit of TFIIIC domain-containing protein	RNA biosynthesis
T4088526	-1	0	0	0	chr6B	A0A3B6PL45	E2F-associated phosphoprotein	not assigned
T4088544	0.913585	0	0	0	chr6B	A0A3B5ZV54	Methyltransferase-like protein 17, mitochondrial	Protein biosynthesis
T4088545	-1.152	0	0	0	chr6B	A0A3B5ZTW7	HIT-type domain-containing protein	not assigned
T4088627	-1.078	0	0	0	chr6B	A0A3B6CAU5	Dof zinc finger protein	RNA biosynthesis
T4088643	1.22239	0	0	0	chr6B	A0A3B6PMN0	Uncharacterized protein	not assigned
T4088709	1	0	0	0	chr6B	A0A3B6TLA7	AAA+ ATPase domain-containing protein	not assigned
T4088714	-0.929117	0	0	0	chr6B	A0A3B6PPY5	tripeptidyl-peptidase II	Protein homeostasis
T4088737	-0.941106	0	-0.925999	0	chr6B	A0A3B6PNL1	Ubiquitin carboxyl-terminal hydrolase	Protein homeostasis
T4088767	-1.16993	0	0	0	chr6B	A0A3B6PQ57	AB hydrolase-1 domain-containing protein	not assigned
T4088787	-1.07881	0	0	0	chr6B	A0A3B6PM34	Thylakoid lumenal protein TL20.3, chloroplastic	not assigned
T4088825	-0.947533	0	0	0	chr6B	A0A3B6PNX4	Peptidase M20 dimerisation domain-containing protein	Amino acid metabolism
T4088838	-1.20163	0	0	0	chr6B	A0A3B6PQG1	histone acetyltransferase	Protein modification
T4088856	-0.930737	0	0	0	chr6B	A0A3B6PQI2	Uncharacterized protein	not assigned
T4088874	1.11746	0	-1.33736	0	chr6B	A0A3B6PND7	Ribosomal protein L11 N-terminal domain-containing protein	Protein biosynthesis
T4088883	-1.19422	0	0	-2.77259	chr6B	A0A3B6PMF3	Ubiquinol oxidase	Cellular respiration
T4088886	-1.08746	0	0	0	chr6B	A0A341XGI3	Uncharacterized protein	not assigned
T4088894	-1.22239	0	0	0	chr6B	A0A3B6PQK2	Homing endonuclease LAGLIDADG domain-containing protein	RNA processing
T4088971	1.08746	0	0	0	chr6B	A0A3B6PGS8	Uncharacterized protein	Protein homeostasis
T4089023	-1.8365	0	0	0	chr6B	A0A3B6PPJ0	Fatty acid desaturase domain-containing protein	Lipid metabolism
T4089025	-1.38904	0	0	0	chr6B	A0A3B6PNW2	Clu domain-containing protein	Cell division
T4089070	-1.32193	0	0	0	chr6B	A0A3B6PP31	RNA polymerase Rpb4/RPC9 core domain-containing protein	RNA biosynthesis
T4089071	-1.19265	0	1.35364	0	chr6B	A0A3B6PRA4	Uncharacterized protein	RNA biosynthesis
T4089108	-1.24793	0	-0.925999	0	chr6B	A0A3B6PN92	Uncharacterized protein	not assigned
T4089114	1	0	0	0	chr6B	A0A3B6PRF6	Trichome birefringence-like N-terminal domain-containing protein	not assigned
T4089132	-0.960829	0	0	0	chr6B	A0A3B6PPX7	Potassium transporter	Solute transport
T4089212	-1.20163	0	0	0	chr6B	A0A3B6PRP5	Uncharacterized protein	not assigned
T4089229	-1	0	0	0	chr6B	A0A3B6PPM7	Pentacotripeptide-repeat region of PRORP domain-containing protein	not assigned
T4089242	-0.95109	0	0	0	chr6B	A0A1D6ASQ3	F-box/kelch-repeat protein	Protein homeostasis
T4089296	1.8413	0	-1.27302	0	chr6B	A0A3B6PS63	Uncharacterized protein	not assigned
T4089313	-1.07039	0	0	0	chr6B	A0A3B6PS78	AAA+ ATPase domain-containing protein	not assigned
T4089322	-1.32193	0	0	0	chr6B	A0A3B6PP56	Factor of DNA methylation 1-5/IDN2 domain-containing protein	RNA biosynthesis
T4089346	-0.932886	0	-1.07039	0	chr6B	A0A3B6PQ33	CBS domain-containing protein	not assigned
T4089526	1.16227	0	0	0	chr6B	A0A3B6PSX1	DUF4220 domain-containing protein	not assigned
T4089569	-0.921997	0	0	0	chr6B	A0A3B6PRL8	Pentacotripeptide-repeat region of PRORP domain-containing protein	RNA processing
T4089657	-1.55254	0	0	0	chr6B	A0A3B6PQI1	Uncharacterized protein	Amino acid metabolism
T4089668	-1.80735	0	-1.43296	0	chr6B	A0A0C4BK99	Ribosomal protein L35A	Protein biosynthesis
T4089715	1	0	0	0	chr6B	U5HTF2	Eukaryotic translation initiation factor 3 subunit G	Protein biosynthesis
T4089723	-1.0217	0	0	0	chr6B	A0A3B6PTK9	SNARE associated Golgi protein	not assigned
T4089727	-1.03242	0	0	0	chr6B	F6M732	RING-type domain-containing protein	Protein homeostasis
T4089732	-1.70044	0	0	0	chr6B	A0A3B6PQS1	Protein DETOXIFICATION	Solute transport
T4089746	-1	0	0	0	chr6B	A0A3B6PTN2	Protein RFT1 homolog	Protein modification
T4089771	-0.953706	0	0	0	chr6B	A0A3B6PRJ0	Clu domain-containing protein	not assigned
T4089797	-0.932886	0	0	0	chr6B	A0A3B6PTS6	USP domain-containing protein	Protein homeostasis
T4089815	-0.938599	0	0	0	chr6B	A0A3B6PTU5	ATP-dependent RNA helicase	not assigned
T4089838	1.49541	0	0	0	chr6B	A0A3B6PTX0	Uncharacterized protein	not assigned
T4089923	-0.907789	0	0	0	chr6B	A0A3B6PRZ7	BFN domain-containing protein	not assigned
T4089949	0.941106	1	0	0	chr6B	A0A3B6PU58	Uncharacterized protein	not assigned
T4089969	0.900464	0	1.90689	0	chr6B	A0A3B6PS37	Uncharacterized protein	Solute transport
T4090027	-1.16993	0	0	0	chr6B	A0A3B6PUG8	Nudix hydrolase domain-containing protein	RNA processing
T4090065	-1.04731	0	0	0	chr6B	A0A3B6PSD7	Diphthine--ammonia ligase	Protein biosynthesis
T4090092	-0.943416	0	0	0	chr6B	A0A3B6PSG9	COBRA-like protein	Cell wall organisation
T4090308	-0.947533	0	0	0	chr6B	A0A3B6PSN1	Leucine-rich repeat-containing N-terminal plant-type domain-containing protein	not assigned
T4090360	-1.45943	0	0	0	chr6B	A0A3B6UBW6	NB-ARC domain-containing protein	not assigned
T4090452	0.947533	0	0	0	chr6B	A0A3B6PT39	Protein kinase domain-containing protein	Protein modification
T4090461	-1.27563	0	0	0	chr6B	A0A3B6PT48	Electron transfer flavoprotein subunit beta	Amino acid metabolism
T4090540	-1	0	0	0	chr6B	A0A3B6PVT6	BRO1 domain-containing protein	not assigned
T4090600	-1.16046	0	0	0	chr6B	A0A3B6PUP9	Uncharacterized protein	RNA processing
T4090756	-1.19265	0	0	0	chr6D	A0A3B6QAZ4	Uncharacterized protein	RNA processing
T4090770	-1.58496	-1.70044	-1.58496	0	chr6D	A0A3B6QB53	Rhodanese domain-containing protein	not assigned
T4090845	-1.39232	0	0	0	chr6D	A0A3B6Q942	Leucine-rich repeat-containing N-terminal plant-type domain-containing protein	not assigned
T4090859	-1.45943	0	0	0	chr6D	A0A3B6QBC6	Uncharacterized protein	not assigned
T4090954	-1.11548	0	0	0	chr6D	A0A3B6Q917	Uncharacterized protein	RNA biosynthesis
T4090998	1.26303	0	0	0	chr6D	A0A3B6Q961	Uncharacterized protein	not assigned
T4091018	-1.45943	0	0	0	chr6D	A0A3B6Q9I4	Chromo domain-containing protein	Chromatin organisation
T4091040	1	0	0	0	chr6D	A0A3B6QB51	Serine carboxypeptidase-like 19	Enzyme classification
T4091299	-1.05063	0	0	0	chr6D	A0A3B6U711	Leucine-rich repeat-containing N-terminal plant-type domain-containing protein	not assigned
T4091330	2.32193	0	0	-0.925999	chr6D	A0A3B6QC04	Uncharacterized protein	not assigned
T4091334	-1	0	0	0	chr6D	A0A3B6QCU0	Myb/SANT-like domain-containing protein	not assigned
T4091399	-0.948775	0	0	0	chr6D	A0A3B6QCY2	glutamate--tRNA ligase	Coenzyme metabolism
T4091407	-1.58496	0	0	0	chr6D	A0A3B6QD22	F-box domain-containing protein	not assigned
T4091494	-1	0	0	0	chr6D	A0A3B6QCH2	THO complex subunit 7A	RNA processing
T4091526	-1.8365	0	0	1	chr6D	A0A075VXT7	Photosystem II D2 protein	Photosynthesis
T4091564	-1	0	0	0	chr6D	A0A3B6QAN4	Kinetochore protein Nuf2 N-terminal domain-containing protein	Cell division
T4091569	-1.73697	-1.04439	0	-1.50696	chr6D	A0A3B6QAY8	Chloride channel protein	Solute transport
T4091584	-0.925999	0	0	0	chr6D	A0A3B6QDJ5	F-box domain-containing protein	not assigned
T4091619	-0.933686	0	0	0	chr6D	A0A3B6QDM8	Uncharacterized protein	not assigned
T4091657	1	0	0	0	chr6D	A0A3B6QCZ3	CUE domain-containing protein	not assigned
[truncated: 5,790 more rows]

## Sheet: Table S2
	Biological Processes	Number of DEG	P-value	P-value adjusted
1	Photosynthesis	288	5.95102e-41	1.7853e-39
2	Cellular respiration	61	0.831993	1
3	Carbohydrate metabolism	90	0.0034869	0.011623
4	Amino acid metabolism	94	4.47524e-05	0.000335643
5	Lipid metabolism	134	0.616178	1
6	Nucleotide metabolism	42	0.0162709	0.0488127
7	Coenzyme metabolism	119	4.24663e-08	6.36995e-07
8	Polyamine metabolism	10	0.196891	0.492228
9	Secondary metabolism	70	7.61927e-06	7.61927e-05
10	Redox homeostasis	94	8.73155e-05	0.000523893
11	Phytohormone action	132	0.505432	1
12	Chromatin organisation	97	0.999999	1
13	Cell division	86	1	1
14	DNA damage response	26	0.887395	1
15	RNA biosynthesis	463	1	1
16	RNA processing	214	0.832238	1
17	Protein biosynthesis	246	0.00334205	0.011623
18	Protein modification	314	0.999993	1
19	Protein homeostasis	297	0.999825	1
20	Cytoskeleton organisation	69	0.967994	1
21	Cell wall organisation	124	0.733687	1
22	Vesicle trafficking	102	0.990169	1
23	Protein translocation	59	0.594233	1
24	Solute transport	365	0.00189291	0.00811245
25	Nutrient uptake	63	0.00032581	0.00162905
26	External stimuli response	91	0.0603237	0.164519
27	Multi-process regulation	137	0.830855	1
28	Plant reproduction	17	0.971017	1
29	Clade-specific metabolism	3	0.690144	1
30	Enzyme classification	1150	0.64036	1

## Sheet: Table S3
	Biological Processes	Number of DEG	P-value	P-value adjusted	Time point
1	Photosynthesis	77	0.000120135	0.00180203	0h
2	Cellular respiration	33	0.126052	0.36473	0h
3	Carbohydrate metabolism	39	0.0120178	0.0721069	0h
4	Amino acid metabolism	31	0.110033	0.36473	0h
5	Lipid metabolism	42	0.961537	0.999122	0h
6	Nucleotide metabolism	16	0.133734	0.36473	0h
7	Coenzyme metabolism	42	0.00795195	0.0596396	0h
8	Polyamine metabolism	4	0.326227	0.652454	0h
9	Secondary metabolism	19	0.264015	0.634751	0h
10	Redox homeostasis	34	0.0446047	0.223023	0h
11	Phytohormone action	45	0.850759	0.999122	0h
12	Chromatin organisation	46	0.961226	0.999122	0h
13	Cell division	42	0.968796	0.999122	0h
14	DNA damage response	15	0.275059	0.634751	0h
15	RNA biosynthesis	201	0.972834	0.999122	0h
16	RNA processing	123	0.000215588	0.00215588	0h
17	Protein biosynthesis	140	5.33793e-10	1.60138e-08	0h
18	Protein modification	131	0.975114	0.999122	0h
19	Protein homeostasis	118	0.980462	0.999122	0h
20	Cytoskeleton organisation	22	0.985031	0.999122	0h
21	Cell wall organisation	40	0.957609	0.999122	0h
22	Vesicle trafficking	53	0.310386	0.652454	0h
23	Protein translocation	32	0.0551063	0.23617	0h
24	Solute transport	122	0.593002	0.988337	0h
25	Nutrient uptake	21	0.123118	0.36473	0h
26	External stimuli response	32	0.407854	0.764726	0h
27	Multi-process regulation	55	0.670528	0.999122	0h
28	Plant reproduction	10	0.528279	0.932257	0h
29	Clade-specific metabolism	1	0.752019	0.999122	0h
30	Enzyme classification	399	0.999122	0.999122	0h
31	Photosynthesis	129	1.10163e-37	3.3049e-36	3h
32	Cellular respiration	17	0.682469	0.999999	3h
33	Carbohydrate metabolism	28	0.0218638	0.109319	3h
34	Amino acid metabolism	18	0.446117	0.999999	3h
35	Lipid metabolism	43	0.197836	0.605357	3h
36	Nucleotide metabolism	11	0.201786	0.605357	3h
37	Coenzyme metabolism	50	3.31626e-09	4.97438e-08	3h
38	Polyamine metabolism	3	0.326646	0.890853	3h
39	Secondary metabolism	31	5.11012e-07	5.11012e-06	3h
40	Redox homeostasis	35	9.55499e-05	0.0005733	3h
41	Phytohormone action	36	0.530037	0.999999	3h
42	Chromatin organisation	20	0.99991	0.999999	3h
43	Cell division	23	0.997068	0.999999	3h
44	DNA damage response	4	0.976229	0.999999	3h
45	RNA biosynthesis	116	0.999932	0.999999	3h
46	RNA processing	40	0.999214	0.999999	3h
47	Protein biosynthesis	43	0.980274	0.999999	3h
48	Protein modification	63	0.999999	0.999999	3h
49	Protein homeostasis	89	0.838416	0.999999	3h
50	Cytoskeleton organisation	21	0.69915	0.999999	3h
51	Cell wall organisation	42	0.158286	0.593572	3h
52	Vesicle trafficking	27	0.919787	0.999999	3h
53	Protein translocation	13	0.844931	0.999999	3h
54	Solute transport	83	0.673213	0.999999	3h
55	Nutrient uptake	26	6.9008e-05	0.00051756	3h
56	External stimuli response	27	0.122176	0.523612	3h
57	Multi-process regulation	32	0.928606	0.999999	3h
58	Plant reproduction	2	0.992577	0.999999	3h
59	Clade-specific metabolism	1	0.619912	0.999999	3h
60	Enzyme classification	312	0.652826	0.999999	3h
61	Photosynthesis	74	2.83865e-10	8.51595e-09	9h
62	Cellular respiration	9	0.993587	1	9h
63	Carbohydrate metabolism	26	0.0390432	0.11713	9h
64	Amino acid metabolism	39	9.50767e-07	1.42615e-05	9h
65	Lipid metabolism	35	0.602239	1	9h
66	Nucleotide metabolism	16	0.00659219	0.0282522	9h
67	Coenzyme metabolism	30	0.0108339	0.0390825	9h
68	Polyamine metabolism	1	0.860121	1	9h
69	Secondary metabolism	29	2.18489e-06	2.18489e-05	9h
70	Redox homeostasis	27	0.0117248	0.0390825	9h
71	Phytohormone action	33	0.648082	1	9h
72	Chromatin organisation	24	0.996967	1	9h
73	Cell division	12	1	1	9h
74	DNA damage response	4	0.97035	1	9h
75	RNA biosynthesis	96	1	1	9h
76	RNA processing	47	0.967974	1	9h
77	Protein biosynthesis	78	0.00142968	0.00714842	9h
78	Protein modification	76	0.998499	1	9h
79	Protein homeostasis	63	0.99986	1	9h
80	Cytoskeleton organisation	19	0.788224	1	9h
81	Cell wall organisation	29	0.850272	1	9h
82	Vesicle trafficking	19	0.997501	1	9h
83	Protein translocation	16	0.530139	1	9h
84	Solute transport	85	0.449939	1	9h
85	Nutrient uptake	22	0.0013679	0.00714842	9h
86	External stimuli response	25	0.17887	0.487828	9h
87	Multi-process regulation	33	0.856708	1	9h
88	Plant reproduction	3	0.963299	1	9h
89	Clade-specific metabolism	2	0.234707	0.586768	9h
90	Enzyme classification	364	0.000109951	0.000824635	9h
91	Photosynthesis	92	6.24751e-21	1.81178e-19	16h
92	Cellular respiration	11	0.934065	1	16h
93	Carbohydrate metabolism	19	0.269729	0.669955	16h
94	Amino acid metabolism	25	0.00928694	0.0671485	16h
95	Lipid metabolism	36	0.300324	0.669955	16h
96	Nucleotide metabolism	9	0.289706	0.669955	16h
97	Coenzyme metabolism	25	0.0431574	0.208594	16h
98	Polyamine metabolism	3	0.256557	0.669955	16h
99	Secondary metabolism	14	0.118697	0.430276	16h
100	Redox homeostasis	18	0.264424	0.669955	16h
101	Phytohormone action	45	0.0115773	0.0671485	16h
102	Chromatin organisation	14	0.99999	1	16h
103	Cell division	17	0.999397	1	16h
104	DNA damage response	5	0.880569	1	16h
105	RNA biosynthesis	104	0.999481	1	16h
106	RNA processing	22	1	1	16h
107	Protein biosynthesis	18	1	1	16h
108	Protein modification	82	0.899058	1	16h
109	Protein homeostasis	78	0.811322	1	16h
110	Cytoskeleton organisation	18	0.71626	1	16h
111	Cell wall organisation	33	0.389844	0.807534	16h
112	Vesicle trafficking	11	0.999984	1	16h
113	Protein translocation	6	0.996291	1	16h
114	Solute transport	133	1.95332e-10	2.83232e-09	16h
115	Nutrient uptake	20	0.00208933	0.0201969	16h
116	External stimuli response	15	0.827576	1	16h
117	Multi-process regulation	35	0.538888	1	16h
118	Plant reproduction	2	0.983765	1	16h
119	Enzyme classification	298	0.0792611	0.328367	16h

## Sheet: Table S4
	KEGG pathway	Number of DEG	P-value	P-value adjusted
1	Metabolic pathways	886	0.0170308	0.127731
2	Biosynthesis of secondary metabolites	522	0.0213031	0.148244
3	Carbon metabolism	125	0.000627884	0.00849901
4	2-Oxocarboxylic acid metabolism	39	0.0292117	0.173971
5	Fatty acid metabolism	35	0.0257939	0.165818
6	Biosynthesis of amino acids	92	0.115959	0.436791
7	Nucleotide metabolism	31	0.308345	0.785407
8	Biosynthesis of nucleotide sugars	25	0.772122	1
9	Biosynthesis of cofactors	106	0.0811905	0.353572
10	Glycolysis / Gluconeogenesis	44	0.822094	1
11	Citrate cycle (TCA cycle)	26	0.116478	0.436791
12	Pentose phosphate pathway	27	0.0304239	0.173971
13	Pentose and glucuronate interconversions	11	0.950505	1
14	Fructose and mannose metabolism	19	0.746846	1
15	Galactose metabolism	19	0.453482	1
16	Ascorbate and aldarate metabolism	30	0.0461742	0.239751
17	Starch and sucrose metabolism	41	0.969575	1
18	Amino sugar and nucleotide sugar metabolism	32	0.983731	1
19	Pyruvate metabolism	38	0.549278	1
20	Glyoxylate and dicarboxylate metabolism	57	1.28679e-07	5.79054e-06
21	Propanoate metabolism	8	0.806026	1
22	Butanoate metabolism	11	0.295449	0.767031
23	Inositol phosphate metabolism	9	0.999865	1
24	Oxidative phosphorylation	16	1	1
25	Photosynthesis	44	3.51932e-08	2.37554e-06
26	Photosynthesis - antenna proteins	56	6.42531e-32	1e-07
27	Carbon fixation in photosynthetic organisms	48	9.42169e-05	0.00181704
28	Nitrogen metabolism	23	0.000629556	0.00849901
29	Sulfur metabolism	15	0.21312	0.63936
30	Fatty acid biosynthesis	17	0.254745	0.716469
31	Fatty acid elongation	15	0.17888	0.561601
32	Fatty acid degradation	17	0.696462	1
33	Cutin, suberine and wax biosynthesis	16	0.323104	0.807759
34	Steroid biosynthesis	11	0.717904	1
35	Glycerolipid metabolism	24	0.893729	1
36	Glycerophospholipid metabolism	24	0.99695	1
37	Sphingolipid metabolism	7	0.973229	1
38	Linoleic acid metabolism	10	0.0575571	0.287786
39	alpha-Linolenic acid metabolism	18	0.660084	1
40	Biosynthesis of unsaturated fatty acids	11	0.279536	0.767031
41	Purine metabolism	29	0.607926	1
42	Pyrimidine metabolism	28	0.140537	0.462742
43	Alanine, aspartate and glutamate metabolism	30	0.0107968	0.0971715
44	Glycine, serine and threonine metabolism	34	0.0219621	0.148244
45	Cysteine and methionine metabolism	55	0.0117862	0.0994463
46	Valine, leucine and isoleucine degradation	20	0.147819	0.475132
47	Lysine biosynthesis	8	0.123495	0.443187
48	Lysine degradation	18	0.131315	0.443187
49	Arginine biosynthesis	23	0.00161896	0.019869
50	Arginine and proline metabolism	22	0.197582	0.606217
51	Histidine metabolism	5	0.723006	1
52	Tyrosine metabolism	10	0.974612	1
53	Phenylalanine metabolism	10	0.966503	1
54	Tryptophan metabolism	23	0.293158	0.767031
55	Phenylalanine, tyrosine and tryptophan biosynthesis	7	0.999181	1
56	beta-Alanine metabolism	18	0.131315	0.443187
57	Taurine and hypotaurine metabolism	12	0.00293734	0.0305031
58	Phosphonate and phosphinate metabolism	5	0.115656	0.436791
59	Selenocompound metabolism	15	0.0026668	0.0300015
60	Cyanoamino acid metabolism	27	0.23633	0.678821
61	Glutathione metabolism	75	1.50468e-05	0.000338554
62	N-Glycan biosynthesis	9	0.993242	1
63	Various types of N-glycan biosynthesis	8	0.983677	1
64	Glycosylphosphatidylinositol (GPI)-anchor biosynthesis	8	0.894353	1
65	Exopolysaccharide biosynthesis	5	0.00760282	0.0733129
66	Thiamine metabolism	8	0.510124	1
67	Riboflavin metabolism	5	0.814888	1
68	Nicotinate and nicotinamide metabolism	12	0.0766274	0.344823
69	Pantothenate and CoA biosynthesis	21	0.0138047	0.109626
70	Biotin metabolism	5	0.772478	1
71	Lipoic acid metabolism	13	0.49816	1
72	Folate biosynthesis	7	0.849817	1
73	Porphyrin metabolism	39	2.28811e-06	6.66994e-05
74	Ubiquinone and other terpenoid-quinone biosynthesis	25	0.129907	0.443187
75	Terpenoid backbone biosynthesis	15	0.939742	1
76	Monoterpenoid biosynthesis	17	2.47035e-06	6.66994e-05
77	Sesquiterpenoid and triterpenoid biosynthesis	7	0.0309282	0.173971
78	Carotenoid biosynthesis	7	0.849817	1
79	Zeatin biosynthesis	7	0.859146	1
80	Phenylpropanoid biosynthesis	48	0.938585	1
81	Stilbenoid, diarylheptanoid and gingerol biosynthesis	10	0.40576	0.978172
82	Flavonoid biosynthesis	22	0.0752748	0.344823
83	Flavone and flavonol biosynthesis	8	0.086439	0.364664
84	Tropane, piperidine and pyridine alkaloid biosynthesis	14	0.294423	0.767031
85	Monobactam biosynthesis	8	0.0346408	0.18706
86	Biosynthesis of various plant secondary metabolites	22	0.751711	1
87	RNA polymerase	21	0.457511	1
88	Basal transcription factors	5	0.999986	1
89	Spliceosome	42	0.99999	1
90	Ribosome	134	0.000506525	0.00849901
91	Aminoacyl-tRNA biosynthesis	18	0.966263	1
92	Nucleocytoplasmic transport	32	0.97742	1
93	mRNA surveillance pathway	29	0.995124	1
94	Ribosome biogenesis in eukaryotes	38	0.228337	0.670121
95	Protein export	20	0.643426	1
96	Protein processing in endoplasmic reticulum	43	0.999998	1
97	SNARE interactions in vesicular transport	6	0.998139	1
98	Ubiquitin mediated proteolysis	26	1	1
99	Sulfur relay system	5	0.532091	1
100	Proteasome	14	0.990978	1
101	RNA degradation	33	0.877149	1
102	DNA replication	5	0.999892	1
103	Base excision repair	13	0.935972	1
104	Nucleotide excision repair	15	0.999528	1
105	Mismatch repair	5	0.996478	1
106	Homologous recombination	7	0.999961	1
107	ATP-dependent chromatin remodeling	11	0.999975	1
108	Polycomb repressive complex	8	0.999921	1
109	Viral life cycle - HIV-1	5	0.997104	1
110	ABC transporters	18	0.906039	1
111	MAPK signaling pathway - plant	56	0.0943225	0.385865
112	Phosphatidylinositol signaling system	11	0.99945	1
113	Plant hormone signal transduction	78	0.422607	1
114	Endocytosis	37	0.99568	1
115	Phagosome	23	0.87919	1
116	Peroxisome	31	0.641624	1
117	Autophagy - other	5	0.994294	1
118	Efferocytosis	9	0.990722	1
119	Motor proteins	23	0.96064	1
120	Circadian rhythm - plant	24	0.0675864	0.325863
121	Plant-pathogen interaction	52	0.978011	1

## Sheet: Table S5
	KEGG pathway	Number of DEG	P-value	P-value adjusted	Time point
1	Glycolysis / Gluconeogenesis	19	0.460785	0.999967	0h
2	Citrate cycle (TCA cycle)	14	0.0190071	0.228746	0h
3	Pentose phosphate pathway	13	0.0206246	0.228746	0h
4	Pentose and glucuronate interconversions	2	0.985532	0.999967	0h
5	Fructose and mannose metabolism	10	0.266167	0.755172	0h
6	Galactose metabolism	9	0.226347	0.708061	0h
7	Ascorbate and aldarate metabolism	6	0.822736	0.999967	0h
8	Fatty acid biosynthesis	6	0.427898	0.984973	0h
9	Fatty acid elongation	5	0.425001	0.984973	0h
10	Fatty acid degradation	9	0.250148	0.733811	0h
11	Cutin, suberine and wax biosynthesis	1	0.994926	0.999967	0h
12	Steroid biosynthesis	5	0.488569	0.999967	0h
13	Ubiquinone and other terpenoid-quinone biosynthesis	11	0.114446	0.517128	0h
14	Oxidative phosphorylation	9	0.984466	0.999967	0h
15	Photosynthesis	10	0.155607	0.575275	0h
16	Photosynthesis - antenna proteins	1	0.978803	0.999967	0h
17	Arginine biosynthesis	2	0.941023	0.999967	0h
18	Purine metabolism	15	0.143343	0.546495	0h
19	Pyrimidine metabolism	14	0.0414702	0.281076	0h
20	Alanine, aspartate and glutamate metabolism	2	0.994665	0.999967	0h
21	Glycine, serine and threonine metabolism	12	0.174262	0.602661	0h
22	Monobactam biosynthesis	6	0.00268244	0.132285	0h
23	Cysteine and methionine metabolism	26	0.00464892	0.133433	0h
24	Valine, leucine and isoleucine degradation	11	0.0296213	0.277985	0h
25	Valine, leucine and isoleucine biosynthesis	2	0.647951	0.999967	0h
26	Lysine biosynthesis	6	0.00981557	0.171071	0h
27	Lysine degradation	8	0.129332	0.527581	0h
28	Arginine and proline metabolism	6	0.663074	0.999967	0h
29	Histidine metabolism	3	0.373421	0.929742	0h
30	Tyrosine metabolism	2	0.985532	0.999967	0h
31	Phenylalanine metabolism	1	0.997634	0.999967	0h
32	Tryptophan metabolism	11	0.129733	0.527581	0h
33	Phenylalanine, tyrosine and tryptophan biosynthesis	2	0.989599	0.999967	0h
34	Benzoxazinoid biosynthesis	2	0.324326	0.880706	0h
35	beta-Alanine metabolism	8	0.129332	0.527581	0h
36	Taurine and hypotaurine metabolism	2	0.559788	0.999967	0h
37	Selenocompound metabolism	6	0.0414328	0.281076	0h
38	Cyanoamino acid metabolism	2	0.998508	0.999967	0h
39	Glutathione metabolism	25	0.0368604	0.281076	0h
40	Starch and sucrose metabolism	14	0.923512	0.999967	0h
41	N-Glycan biosynthesis	4	0.887687	0.999967	0h
42	Various types of N-glycan biosynthesis	3	0.909788	0.999967	0h
43	Amino sugar and nucleotide sugar metabolism	18	0.36597	0.929742	0h
44	Glycerolipid metabolism	9	0.771022	0.999967	0h
45	Glycosylphosphatidylinositol (GPI)-anchor biosynthesis	5	0.406523	0.984252	0h
46	Glycerophospholipid metabolism	4	0.999676	0.999967	0h
47	Ether lipid metabolism	1	0.975546	0.999967	0h
48	Arachidonic acid metabolism	1	0.770958	0.999967	0h
49	Linoleic acid metabolism	2	0.636269	0.999967	0h
50	alpha-Linolenic acid metabolism	7	0.569411	0.999967	0h
51	Sphingolipid metabolism	5	0.488569	0.999967	0h
52	Pyruvate metabolism	15	0.441394	0.997223	0h
53	Glyoxylate and dicarboxylate metabolism	11	0.467687	0.999967	0h
54	Propanoate metabolism	3	0.723903	0.999967	0h
55	Butanoate metabolism	5	0.241936	0.733811	0h
56	One carbon pool by folate	3	0.360627	0.929742	0h
57	Carbon fixation in photosynthetic organisms	12	0.324851	0.880706	0h
58	Thiamine metabolism	2	0.781639	0.999967	0h
59	Riboflavin metabolism	2	0.711849	0.999967	0h
60	Nicotinate and nicotinamide metabolism	8	0.006992	0.142171	0h
61	Pantothenate and CoA biosynthesis	8	0.0975037	0.460557	0h
62	Biotin metabolism	3	0.41145	0.984252	0h
63	Lipoic acid metabolism	7	0.182774	0.602661	0h
64	Folate biosynthesis	3	0.682445	0.999967	0h
65	Porphyrin metabolism	11	0.0723249	0.411432	0h
66	Terpenoid backbone biosynthesis	6	0.787335	0.999967	0h
67	Monoterpenoid biosynthesis	5	0.0366215	0.281076	0h
68	Diterpenoid biosynthesis	1	0.987449	0.999967	0h
69	Brassinosteroid biosynthesis	1	0.870586	0.999967	0h
70	Zeatin biosynthesis	1	0.973102	0.999967	0h
71	Nitrogen metabolism	4	0.605824	0.999967	0h
72	Sulfur metabolism	8	0.0741926	0.411432	0h
73	Phenylpropanoid biosynthesis	10	0.998326	0.999967	0h
74	Flavonoid biosynthesis	5	0.707249	0.999967	0h
75	Flavone and flavonol biosynthesis	2	0.517449	0.999967	0h
76	Stilbenoid, diarylheptanoid and gingerol biosynthesis	1	0.96587	0.999967	0h
77	Tropane, piperidine and pyridine alkaloid biosynthesis	3	0.817515	0.999967	0h
78	Glucosinolate biosynthesis	2	0.202447	0.649963	0h
79	Aminoacyl-tRNA biosynthesis	9	0.614915	0.999967	0h
80	Biosynthesis of various plant secondary metabolites	9	0.560802	0.999967	0h
81	Biosynthesis of unsaturated fatty acids	7	0.046263	0.297057	0h
82	Metabolic pathways	293	0.824606	0.999967	0h
83	Biosynthesis of secondary metabolites	175	0.589347	0.999967	0h
84	Carbon metabolism	44	0.0662191	0.403937	0h
85	2-Oxocarboxylic acid metabolism	17	0.0377027	0.281076	0h
86	Fatty acid metabolism	18	0.00546856	0.133433	0h
87	Biosynthesis of amino acids	30	0.525294	0.999967	0h
88	Nucleotide metabolism	15	0.0970928	0.460557	0h
89	Biosynthesis of cofactors	46	0.02661	0.270535	0h
90	Biosynthesis of nucleotide sugars	12	0.347062	0.920469	0h
91	ABC transporters	9	0.490797	0.999967	0h
92	Ribosome biogenesis in eukaryotes	21	0.0129168	0.175095	0h
93	Ribosome	75	1.07976e-08	1.3173e-06	0h
94	Nucleocytoplasmic transport	20	0.179212	0.602661	0h
95	mRNA surveillance pathway	22	0.0855883	0.45399	0h
96	RNA degradation	19	0.136578	0.5375	0h
97	RNA polymerase	16	0.0032529	0.132285	0h
98	Basal transcription factors	4	0.926242	0.999967	0h
99	Spliceosome	32	0.176903	0.602661	0h
100	Proteasome	11	0.252623	0.733811	0h
101	Protein export	8	0.521345	0.999967	0h
102	ATP-dependent chromatin remodeling	6	0.953545	0.999967	0h
103	Polycomb repressive complex	5	0.915273	0.999967	0h
104	Viral life cycle - HIV-1	4	0.695071	0.999967	0h
105	Base excision repair	6	0.676021	0.999967	0h
106	Nucleotide excision repair	8	0.866666	0.999967	0h
107	Homologous recombination	3	0.986731	0.999967	0h
108	MAPK signaling pathway - plant	11	0.961764	0.999967	0h
109	Phosphatidylinositol signaling system	2	0.998847	0.999967	0h
110	Plant hormone signal transduction	20	0.957005	0.999967	0h
111	Ubiquitin mediated proteolysis	8	0.999967	0.999967	0h
112	Sulfur relay system	4	0.0981516	0.460557	0h
113	SNARE interactions in vesicular transport	5	0.644711	0.999967	0h
114	Autophagy - other	1	0.98859	0.999967	0h
115	Protein processing in endoplasmic reticulum	21	0.946498	0.999967	0h
116	Endocytosis	17	0.768258	0.999967	0h
117	Phagosome	6	0.950878	0.999967	0h
118	Peroxisome	8	0.915291	0.999967	0h
119	Efferocytosis	5	0.750261	0.999967	0h
120	Plant-pathogen interaction	19	0.895185	0.999967	0h
121	Circadian rhythm - plant	13	0.0128315	0.175095	0h
122	Motor proteins	5	0.991054	0.999967	0h
123	Glycolysis / Gluconeogenesis	10	0.951265	1	3h
124	Citrate cycle (TCA cycle)	9	0.195319	0.743471	3h
125	Pentose phosphate pathway	4	0.842806	1	3h
126	Pentose and glucuronate interconversions	2	0.968253	1	3h
127	Fructose and mannose metabolism	4	0.90878	1	3h
128	Galactose metabolism	3	0.928191	1	3h
129	Ascorbate and aldarate metabolism	10	0.154793	0.65234	3h
130	Fatty acid biosynthesis	3	0.830423	1	3h
131	Fatty acid elongation	4	0.497975	1	3h
132	Fatty acid degradation	7	0.372195	1	3h
133	Cutin, suberine and wax biosynthesis	12	0.0015302	0.0180563	3h
134	Steroid biosynthesis	5	0.356365	1	3h
135	Ubiquinone and other terpenoid-quinone biosynthesis	9	0.172498	0.697355	3h
136	Oxidative phosphorylation	9	0.942445	1	3h
137	Photosynthesis	18	2.71057e-05	0.000533079	3h
138	Photosynthesis - antenna proteins	25	4.56327e-16	5.38466e-14	3h
139	Arginine biosynthesis	5	0.332675	1	3h
140	Purine metabolism	6	0.913598	1	3h
141	Pyrimidine metabolism	12	0.055581	0.312312	3h
142	Alanine, aspartate and glutamate metabolism	5	0.740254	1	3h
143	Glycine, serine and threonine metabolism	10	0.223651	0.79972	3h
144	Monobactam biosynthesis	5	0.00700635	0.0681347	3h
145	Cysteine and methionine metabolism	13	0.513485	1	3h
146	Valine, leucine and isoleucine degradation	4	0.729314	1	3h
147	Lysine biosynthesis	5	0.0202679	0.13243	3h
148	Lysine degradation	7	0.137713	0.601856	3h
149	Arginine and proline metabolism	5	0.679948	1	3h
150	Histidine metabolism	1	0.8509	1	3h
151	Tyrosine metabolism	2	0.968253	1	3h
152	Phenylalanine metabolism	2	0.96362	1	3h
153	Tryptophan metabolism	5	0.769428	1	3h
154	Phenylalanine, tyrosine and tryptophan biosynthesis	2	0.975874	1	3h
155	beta-Alanine metabolism	7	0.137713	0.601856	3h
156	Taurine and hypotaurine metabolism	9	2.12496e-05	0.00050149	3h
157	Selenocompound metabolism	6	0.0213235	0.13243	3h
158	Cyanoamino acid metabolism	8	0.452421	1	3h
159	Glutathione metabolism	25	0.00650845	0.0681347	3h
160	Starch and sucrose metabolism	14	0.779548	1	3h
161	N-Glycan biosynthesis	1	0.996285	1	3h
162	Other glycan degradation	1	0.90058	1	3h
163	Various types of N-glycan biosynthesis	1	0.990922	1	3h
164	Amino sugar and nucleotide sugar metabolism	7	0.986802	1	3h
165	Exopolysaccharide biosynthesis	3	0.00808378	0.0681347	3h
166	Glycerolipid metabolism	6	0.909679	1	3h
167	Inositol phosphate metabolism	5	0.855233	1	3h
168	Glycosylphosphatidylinositol (GPI)-anchor biosynthesis	1	0.973921	1	3h
169	Glycerophospholipid metabolism	5	0.993831	1	3h
170	Arachidonic acid metabolism	1	0.714914	1	3h
171	Linoleic acid metabolism	3	0.274831	0.926573	3h
172	alpha-Linolenic acid metabolism	6	0.568913	1	3h
173	Sphingolipid metabolism	2	0.907683	1	3h
174	Pyruvate metabolism	7	0.959179	1	3h
175	Glyoxylate and dicarboxylate metabolism	36	9.21434e-13	5.43646e-11	3h
176	Propanoate metabolism	2	0.83131	1	3h
177	Butanoate metabolism	3	0.547892	1	3h
178	One carbon pool by folate	1	0.844735	1	3h
179	Carbon fixation in photosynthetic organisms	31	1.00645e-09	2.96901e-08	3h
180	Thiamine metabolism	4	0.222632	0.79972	3h
181	Riboflavin metabolism	2	0.626792	1	3h
182	Pantothenate and CoA biosynthesis	7	0.106683	0.524524	3h
183	Lipoic acid metabolism	4	0.563928	1	3h
184	Folate biosynthesis	3	0.575716	1	3h
185	Porphyrin metabolism	26	9.34194e-11	3.6745e-09	3h
186	Terpenoid backbone biosynthesis	6	0.648034	1	3h
187	Monoterpenoid biosynthesis	2	0.474582	1	3h
188	Brassinosteroid biosynthesis	1	0.824667	1	3h
189	Carotenoid biosynthesis	6	0.0770543	0.413291	3h
190	Zeatin biosynthesis	3	0.584749	1	3h
191	Sesquiterpenoid and triterpenoid biosynthesis	4	0.0160148	0.118109	3h
192	Nitrogen metabolism	11	0.000865145	0.011343	3h
193	Sulfur metabolism	7	0.0834335	0.42805	3h
194	Phenylpropanoid biosynthesis	13	0.92506	1	3h
195	Flavonoid biosynthesis	8	0.132574	0.601856	3h
196	Flavone and flavonol biosynthesis	5	0.0147924	0.116367	3h
197	Stilbenoid, diarylheptanoid and gingerol biosynthesis	3	0.538382	1	3h
198	Isoquinoline alkaloid biosynthesis	1	0.922045	1	3h
199	Tropane, piperidine and pyridine alkaloid biosynthesis	3	0.725455	1	3h
200	Aminoacyl-tRNA biosynthesis	7	0.70805	1	3h
201	Biosynthesis of various plant secondary metabolites	8	0.517446	1	3h
202	Biosynthesis of unsaturated fatty acids	4	0.310624	1	3h
203	Metabolic pathways	313	0.000276643	0.00408049	3h
204	Biosynthesis of secondary metabolites	180	0.00806784	0.0681347	3h
205	Carbon metabolism	51	0.00014505	0.00244514	3h
206	2-Oxocarboxylic acid metabolism	10	0.418197	1	3h
207	Fatty acid metabolism	10	0.266843	0.926103	3h
208	Biosynthesis of amino acids	27	0.417436	1	3h
209	Nucleotide metabolism	12	0.177294	0.697355	3h
210	Biosynthesis of cofactors	41	0.0194642	0.13243	3h
211	Biosynthesis of nucleotide sugars	5	0.945002	1	3h
212	ABC transporters	1	0.99945	1	3h
213	Ribosome biogenesis in eukaryotes	4	0.993991	1	3h
214	Ribosome	25	0.918813	1	3h
215	Nucleocytoplasmic transport	7	0.984288	1	3h
216	mRNA surveillance pathway	5	0.998154	1	3h
217	RNA degradation	4	0.998525	1	3h
218	RNA polymerase	3	0.955151	1	3h
219	DNA replication	1	0.995449	1	3h
220	Spliceosome	4	1	1	3h
221	ATP-dependent chromatin remodeling	2	0.998924	1	3h
222	Viral life cycle - HIV-1	1	0.983311	1	3h
223	Base excision repair	3	0.932234	1	3h
224	Nucleotide excision repair	3	0.996212	1	3h
225	Mismatch repair	2	0.907683	1	3h
226	Homologous recombination	2	0.99185	1	3h
227	MAPK signaling pathway - plant	12	0.807871	1	3h
228	Phosphatidylinositol signaling system	2	0.996154	1	3h
229	Plant hormone signal transduction	21	0.759104	1	3h
230	Ubiquitin mediated proteolysis	2	1	1	3h
231	SNARE interactions in vesicular transport	1	0.99163	1	3h
232	Autophagy - other	4	0.514884	1	3h
233	Protein processing in endoplasmic reticulum	12	0.998433	1	3h
234	Endocytosis	8	0.994951	1	3h
235	Phagosome	2	0.998842	1	3h
236	Peroxisome	16	0.0528673	0.311917	3h
237	Efferocytosis	1	0.99563	1	3h
238	Plant-pathogen interaction	10	0.997541	1	3h
239	Circadian rhythm - plant	6	0.475131	1	3h
240	Motor proteins	9	0.658054	1	3h
241	Glycolysis / Gluconeogenesis	10	0.964803	1	9h
242	Citrate cycle (TCA cycle)	2	0.991469	1	9h
243	Pentose phosphate pathway	7	0.411484	0.923899	9h
244	Pentose and glucuronate interconversions	3	0.910739	1	9h
245	Fructose and mannose metabolism	5	0.834894	1	9h
246	Galactose metabolism	6	0.548723	1	9h
247	Ascorbate and aldarate metabolism	11	0.106806	0.488845	9h
248	Fatty acid biosynthesis	7	0.186348	0.671984	9h
249	Fatty acid elongation	8	0.036376	0.247796	9h
250	Fatty acid degradation	3	0.946567	1	9h
251	Cutin, suberine and wax biosynthesis	3	0.841606	1	9h
252	Steroid biosynthesis	3	0.780794	1	9h
253	Ubiquinone and other terpenoid-quinone biosynthesis	6	0.633087	1	9h
254	Oxidative phosphorylation	2	0.999995	1	9h
255	Photosynthesis	9	0.163894	0.60948	9h
256	Photosynthesis - antenna proteins	22	1.07802e-12	1.28285e-10	9h
257	Arginine biosynthesis	13	0.000159486	0.00379577	9h
258	Purine metabolism	12	0.280001	0.771534	9h
259	Caffeine metabolism	1	0.286255	0.771534	9h
260	Pyrimidine metabolism	9	0.326431	0.809277	9h
261	Alanine, aspartate and glutamate metabolism	19	2.30466e-05	0.000914181	9h
262	Glycine, serine and threonine metabolism	15	0.0126314	0.107367	9h
263	Monobactam biosynthesis	4	0.0374817	0.247796	9h
264	Cysteine and methionine metabolism	26	0.000950107	0.0161518	9h
265	Valine, leucine and isoleucine degradation	7	0.252169	0.771534	9h
266	Valine, leucine and isoleucine biosynthesis	4	0.128087	0.5256	9h
267	Lysine biosynthesis	4	0.0817396	0.405292	9h
268	Lysine degradation	1	0.989531	1	9h
269	Arginine and proline metabolism	8	0.244857	0.771534	9h
270	Histidine metabolism	1	0.862257	1	9h
271	Tyrosine metabolism	1	0.996043	1	9h
272	Phenylalanine metabolism	3	0.899607	1	9h
273	Tryptophan metabolism	11	0.0705396	0.405292	9h
274	Phenylalanine, tyrosine and tryptophan biosynthesis	2	0.980229	1	9h
275	Benzoxazinoid biosynthesis	1	0.651496	1	9h
276	beta-Alanine metabolism	2	0.940698	1	9h
277	Taurine and hypotaurine metabolism	1	0.814916	1	9h
278	Phosphonate and phosphinate metabolism	5	0.00139155	0.0206994	9h
279	Selenocompound metabolism	3	0.397545	0.923899	9h
280	Cyanoamino acid metabolism	16	0.00437592	0.0520734	9h
281	Glutathione metabolism	20	0.127243	0.5256	9h
282	Starch and sucrose metabolism	15	0.748811	1	9h
283	N-Glycan biosynthesis	3	0.927555	1	9h
284	Various types of N-glycan biosynthesis	2	0.955131	1	9h
285	Amino sugar and nucleotide sugar metabolism	8	0.978446	1	9h
286	Glycosaminoglycan degradation	1	0.814916	1	9h
287	Exopolysaccharide biosynthesis	1	0.371055	0.901133	9h
288	Glycerolipid metabolism	7	0.858974	1	9h
289	Glycosylphosphatidylinositol (GPI)-anchor biosynthesis	2	0.890548	1	9h
290	Glycerophospholipid metabolism	12	0.608159	1	9h
291	Linoleic acid metabolism	7	0.00262721	0.0347375	9h
292	alpha-Linolenic acid metabolism	6	0.608119	1	9h
293	Pyruvate metabolism	10	0.808953	1	9h
294	Glyoxylate and dicarboxylate metabolism	17	0.0119908	0.107367	9h
295	Butanoate metabolism	2	0.803171	1	9h
296	Carbon fixation in photosynthetic organisms	15	0.0401518	0.251477	9h
297	Thiamine metabolism	1	0.923723	1	9h
298	Vitamin B6 metabolism	3	0.238892	0.771534	9h
299	Nicotinate and nicotinamide metabolism	4	0.243868	0.771534	9h
300	Pantothenate and CoA biosynthesis	5	0.404775	0.923899	9h
301	Biotin metabolism	2	0.617024	1	9h
302	Folate biosynthesis	1	0.957771	1	9h
303	Porphyrin metabolism	10	0.0753556	0.405292	9h
304	Terpenoid backbone biosynthesis	4	0.915196	1	9h
305	Monoterpenoid biosynthesis	12	4.45528e-08	2.65089e-06	9h
306	Brassinosteroid biosynthesis	3	0.261258	0.771534	9h
307	Zeatin biosynthesis	3	0.612131	1	9h
308	Sesquiterpenoid and triterpenoid biosynthesis	4	0.0182884	0.145088	9h
309	Nitrogen metabolism	7	0.0785463	0.405292	9h
310	Sulfur metabolism	4	0.555058	1	9h
311	Phenylpropanoid biosynthesis	22	0.275557	0.771534	9h
312	Flavonoid biosynthesis	14	0.000782612	0.0155218	9h
313	Flavone and flavonol biosynthesis	2	0.454977	0.966825	9h
314	Stilbenoid, diarylheptanoid and gingerol biosynthesis	6	0.0726576	0.405292	9h
315	Tropane, piperidine and pyridine alkaloid biosynthesis	7	0.0938426	0.446691	9h
316	Glucosinolate biosynthesis	3	0.0360209	0.247796	9h
317	Aminoacyl-tRNA biosynthesis	1	0.999828	1	9h
318	Biosynthesis of various plant secondary metabolites	10	0.291757	0.771534	9h
319	Biosynthesis of unsaturated fatty acids	2	0.796841	1	9h
320	Metabolic pathways	286	0.192798	0.674794	9h
321	Biosynthesis of secondary metabolites	202	0.000130645	0.00379577	9h
322	Carbon metabolism	34	0.308162	0.780239	9h
323	2-Oxocarboxylic acid metabolism	13	0.150841	0.579036	9h
324	Fatty acid metabolism	9	0.437897	0.964168	9h
325	Biosynthesis of amino acids	40	0.00758071	0.0820095	9h
326	Nucleotide metabolism	13	0.134258	0.532557	9h
327	Biosynthesis of cofactors	32	0.409569	0.923899	9h
328	Biosynthesis of nucleotide sugars	7	0.821232	1	9h
329	ABC transporters	4	0.94977	1	9h
330	Ribosome biogenesis in eukaryotes	13	0.30613	0.780239	9h
331	Ribosome	47	0.0118746	0.107367	9h
332	Nucleocytoplasmic transport	4	0.999681	1	9h
333	mRNA surveillance pathway	1	1	1	9h
334	RNA degradation	9	0.89845	1	9h
335	RNA polymerase	1	0.99884	1	9h
336	DNA replication	4	0.803579	1	9h
337	Spliceosome	6	0.999998	1	9h
338	Proteasome	3	0.984608	1	9h
339	Protein export	9	0.259034	0.771534	9h
340	ATP-dependent chromatin remodeling	2	0.999237	1	9h
341	Polycomb repressive complex	3	0.977957	1	9h
342	Base excision repair	5	0.724626	1	9h
343	Nucleotide excision repair	5	0.970125	1	9h
344	Mismatch repair	4	0.587834	1	9h
345	Homologous recombination	1	0.999241	1	9h
346	MAPK signaling pathway - plant	18	0.281588	0.771534	9h
347	Phosphatidylinositol signaling system	2	0.99711	1	9h
348	Plant hormone signal transduction	21	0.816348	1	9h
349	Ubiquitin mediated proteolysis	14	0.965771	1	9h
350	Sulfur relay system	1	0.798618	1	9h
351	SNARE interactions in vesicular transport	1	0.993141	1	9h
352	Protein processing in endoplasmic reticulum	14	0.995744	1	9h
353	Endocytosis	11	0.965661	1	9h
354	Phagosome	10	0.445624	0.964168	9h
355	Peroxisome	11	0.499511	1	9h
356	Efferocytosis	4	0.808222	1	9h
357	Plant-pathogen interaction	20	0.678188	1	9h
358	Circadian rhythm - plant	9	0.121891	0.5256	9h
359	Motor proteins	3	0.998141	1	9h
360	Glycolysis / Gluconeogenesis	11	0.490873	1	16h
361	Citrate cycle (TCA cycle)	5	0.442706	1	16h
362	Pentose phosphate pathway	6	0.21007	0.741808	16h
363	Pentose and glucuronate interconversions	4	0.471078	1	16h
364	Fructose and mannose metabolism	4	0.674848	1	16h
365	Galactose metabolism	3	0.748015	1	16h
366	Ascorbate and aldarate metabolism	5	0.504772	1	16h
367	Fatty acid biosynthesis	5	0.189477	0.690673	16h
368	Fatty acid elongation	3	0.45222	1	16h
369	Fatty acid degradation	1	0.982557	1	16h
370	Cutin, suberine and wax biosynthesis	3	0.577751	1	16h
371	Steroid biosynthesis	3	0.500472	1	16h
372	Ubiquinone and other terpenoid-quinone biosynthesis	5	0.416262	1	16h
373	Oxidative phosphorylation	2	0.999324	1	16h
374	Photosynthesis	22	1.01593e-10	5.73999e-09	16h
375	Photosynthesis - antenna proteins	26	3.02517e-21	3.41844e-19	16h
376	Arginine biosynthesis	4	0.259385	0.862075	16h
377	Purine metabolism	3	0.956485	1	16h
378	Pyrimidine metabolism	6	0.356782	0.983326	16h
379	Alanine, aspartate and glutamate metabolism	7	0.126273	0.516825	16h
380	Glycine, serine and threonine metabolism	10	0.0337563	0.239492	16h
381	Monobactam biosynthesis	3	0.0500518	0.297677	16h
382	Cysteine and methionine metabolism	16	0.0145819	0.149796	16h
383	Valine, leucine and isoleucine degradation	6	0.118713	0.516825	16h
384	Valine, leucine and isoleucine biosynthesis	3	0.132637	0.516825	16h
385	Lysine biosynthesis	3	0.0923982	0.435041	16h
386	Lysine degradation	2	0.791316	1	16h
387	Arginine and proline metabolism	4	0.54506	1	16h
388	Tyrosine metabolism	6	0.142976	0.538543	16h
389	Phenylalanine metabolism	6	0.128845	0.516825	16h
390	Tryptophan metabolism	2	0.933115	1	16h
391	Phenylalanine, tyrosine and tryptophan biosynthesis	1	0.977676	1	16h
392	beta-Alanine metabolism	7	0.026968	0.217671	16h
393	Taurine and hypotaurine metabolism	3	0.0923982	0.435041	16h
394	Selenocompound metabolism	1	0.777444	1	16h
395	Cyanoamino acid metabolism	5	0.55913	1	16h
396	Glutathione metabolism	17	0.0223029	0.193864	16h
397	Starch and sucrose metabolism	7	0.935998	1	16h
398	N-Glycan biosynthesis	3	0.721794	1	16h
399	Various types of N-glycan biosynthesis	2	0.823033	1	16h
400	Amino sugar and nucleotide sugar metabolism	5	0.961114	1	16h
401	Glycosaminoglycan degradation	1	0.664637	1	16h
402	Exopolysaccharide biosynthesis	2	0.0339104	0.239492	16h
403	Glycerolipid metabolism	3	0.954689	1	16h
404	Inositol phosphate metabolism	4	0.729247	1	16h
405	Glycosylphosphatidylinositol (GPI)-anchor biosynthesis	2	0.701219	1	16h
406	Glycerophospholipid metabolism	9	0.437709	1	16h
407	Ether lipid metabolism	1	0.881358	1	16h
408	Arachidonic acid metabolism	3	0.0500518	0.297677	16h
409	Linoleic acid metabolism	2	0.352531	0.983326	16h
410	alpha-Linolenic acid metabolism	4	0.592996	1	16h
411	Pyruvate metabolism	10	0.304847	0.936107	16h
412	Glyoxylate and dicarboxylate metabolism	13	0.00806844	0.101304	16h
413	Propanoate metabolism	3	0.365603	0.983647	16h
414	Butanoate metabolism	3	0.306513	0.936107	16h
415	Carbon fixation in photosynthetic organisms	14	0.00271987	0.0384182	16h
416	Thiamine metabolism	3	0.22633	0.775008	16h
417	Riboflavin metabolism	1	0.764935	1	16h
418	Pantothenate and CoA biosynthesis	10	0.00040284	0.0113802	16h
419	Biotin metabolism	1	0.744843	1	16h
420	Lipoic acid metabolism	3	0.507189	1	16h
421	Porphyrin metabolism	11	0.00185425	0.0299329	16h
422	Terpenoid backbone biosynthesis	3	0.827549	1	16h
423	Monoterpenoid biosynthesis	4	0.0221625	0.193864	16h
424	Diterpenoid biosynthesis	1	0.919118	1	16h
425	Brassinosteroid biosynthesis	1	0.691037	1	16h
426	Carotenoid biosynthesis	1	0.871209	1	16h
427	Sesquiterpenoid and triterpenoid biosynthesis	1	0.494743	1	16h
428	Nitrogen metabolism	13	8.73988e-07	3.29202e-05	16h
429	Sulfur metabolism	2	0.729069	1	16h
430	Phenylpropanoid biosynthesis	9	0.876852	1	16h
431	Flavonoid biosynthesis	3	0.668295	1	16h
432	Stilbenoid, diarylheptanoid and gingerol biosynthesis	2	0.573413	1	16h
433	Isoquinoline alkaloid biosynthesis	4	0.0898144	0.435041	16h
434	Tropane, piperidine and pyridine alkaloid biosynthesis	6	0.0416067	0.276562	16h
435	Glucosinolate biosynthesis	3	0.0117428	0.132693	16h
436	Aminoacyl-tRNA biosynthesis	1	0.996349	1	16h
437	Biosynthesis of various plant secondary metabolites	2	0.969826	1	16h
438	Metabolic pathways	217	0.000746462	0.01687	16h
439	Biosynthesis of secondary metabolites	107	0.348202	0.983326	16h
440	Carbon metabolism	27	0.0787235	0.423607	16h
441	2-Oxocarboxylic acid metabolism	8	0.273385	0.882644	16h
442	Fatty acid metabolism	6	0.447753	1	16h
443	Biosynthesis of amino acids	19	0.380075	0.998803	16h
444	Nucleotide metabolism	2	0.983942	1	16h
445	Biosynthesis of cofactors	18	0.696586	1	16h
446	Biosynthesis of nucleotide sugars	5	0.72375	1	16h
447	ABC transporters	8	0.128042	0.516825	16h
448	Ribosome biogenesis in eukaryotes	4	0.929758	1	16h
449	Ribosome	3	1	1	16h
450	Nucleocytoplasmic transport	1	0.99992	1	16h
451	mRNA surveillance pathway	1	0.999925	1	16h
452	RNA degradation	2	0.998084	1	16h
453	RNA polymerase	1	0.987448	1	16h
454	Basal transcription factors	1	0.984369	1	16h
455	DNA replication	1	0.973686	1	16h
456	Spliceosome	1	1	1	16h
457	Protein export	3	0.833586	1	16h
458	ATP-dependent chromatin remodeling	4	0.86073	1	16h
459	Base excision repair	1	0.981574	1	16h
460	Homologous recombination	2	0.945347	1	16h
461	Non-homologous end-joining	1	0.571133	1	16h
462	MAPK signaling pathway - plant	21	0.00133323	0.0251091	16h
463	Phosphatidylinositol signaling system	5	0.587489	1	16h
464	Plant hormone signal transduction	23	0.061628	0.348198	16h
465	Ubiquitin mediated proteolysis	4	0.999572	1	16h
466	Endocytosis	4	0.996916	1	16h
467	Phagosome	6	0.562235	1	16h
468	Peroxisome	3	0.971121	1	16h
469	Efferocytosis	4	0.488582	1	16h
470	Plant-pathogen interaction	10	0.903018	1	16h
471	Circadian rhythm - plant	3	0.726307	1	16h
472	Motor proteins	8	0.356677	0.983326	16h
